# Supplementary material for: Crystal structure of ethyl 6-chloro­methyl-2-oxo-4-(2,3,4-tri­meth­oxy­phen­yl)-1,2,3,4-tetra­hydro­pyrimidine-5-carboxyl­ate
Source: Acta Crystallogr E Crystallogr Commun. 2015 Jun 20;71(Pt 7):821–3. doi: 10.1107/S2056989015011688 (PMC4518964; doi:10.1107/S2056989015011688)
Supplement: Supplementary file 1 [file e-71-00821-sup1.cif]

##############################################################################
#                                                                            #
# This CIF contains the data in a paper accepted for publication in          #
# Acta Crystallographica Section E. It conforms to the requirements of       #
# Notes for Authors for Acta Crystallographica Section E, and has been       #
# peer reviewed under the auspices of the IUCr Commission on Journals.       #
#                                                                            #
# Full details of the Crystallographic Information File format               #
# are given in the paper "The Crystallographic Information File (CIF):       #
# a New Standard Archive File for Crystallography" by S. R. Hall, F. H.      #
# Allen and I. D. Brown [Acta Cryst. (1991), A47, 655-685].                  #
#                                                                            #
# The current version of the core CIF dictionary is obtainable from          #
# ftp://ftp.iucr.org/pub/cif_core.dic.                                       #
#                                                                            #
# Software is freely available for graphical display of the structure(s)     #
# in this CIF. For information consult the CIF software page                 #
# http://www.iucr.org/resources/cif/software.                                #
#                                                                            #
# This file may be used for bona fide research purposes within the           #
# scientific community so long as proper attribution is given to the journal # 
# article from which it was obtained.                                        #
#                                                                            #
##############################################################################
data_I
_audit_creation_method     SHELXL-97
_journal_date_recd_electronic     2015-05-31
_journal_date_accepted     2015-06-17
_journal_name_full     'Acta Crystallographica, Section E'
_journal_year     2015
_journal_volume     71
_journal_issue      7
_journal_page_first     821
_journal_page_last     823
_journal_paper_category     GO
_journal_paper_doi     10.1107/S2056989015011688
_journal_coeditor_code     LH5770
_publ_contact_author_name     'Dr.G.Vasuki'
_publ_contact_author_address
;
Department of Physics
Kunthavai Naachiar Govt. Arts College (W) (Autonomous)
Thanjavur 613 007
India
;
_publ_contact_author_email     'vasuki.arasi@yahoo.com'
_publ_contact_author_fax     '04362 237152'
_publ_contact_author_phone     '9791402323'
_publ_section_title
;\
Crystal structure of ethyl
6-chloromethyl-2-oxo-4-(2,3,4-trimethoxyphenyl)-1,2,3,4-tetrahydropyrimidine-\
5-carboxylate
;
loop_
    _publ_author_name
    _publ_author_address
    'M. Suresh'
;         PG & Research Department of Chemistry
          Jamal Mohamed College (Autonomous)
          Tiruchirappalli-20
          India
;
    'M. Syed Ali Padusha'
;         PG & Research Department of Chemistry
          Jamal Mohamed College (Autonomous)
          Tiruchirappalli-20
          India
;
    'J. Josephine Novina'
;         Department of Physics
          Idhaya College for Women
          Kumbakonam-1
          India
;
    'G. Vasuki'
;         Department of Physics
          Kunthavai Naachiar Government Arts College (W) (Autonomous)
          Thanjavur-7
          India
;
    'Vijayan Viswanathan'
;         Centre of Advanced Study in Crystallography and Biophysics
          University of Madras
          Guindy Campus
          Chennai-25
          India
;
    'Devadasan Velmurugan'
;         Centre of Advanced Study in Crystallography and Biophysics
          University of Madras
          Guindy Campus
          Chennai-25
          India
;
_publ_section_synopsis
;
The dihydropyrimidine ring in the title ester adopts a flattened envelope
conformation. An intramolecular C---H...O hydrogen bond generates an
<i>S</i>(6) ring. Molecules are linked <i>via</i> pairs of N---H...O hydrogen
bonds, forming inversion dimers.
;
_chemical_name_systematic
;\
Ethyl
6-chloromethyl-2-oxo-4-(2,3,4-trimethoxyphenyl)-1,2,3,4-\
tetrahydropyrimidine-5-carboxylate
;
_chemical_name_common     ?
_chemical_formula_moiety     'C17 H21 Cl N2 O6'
_chemical_formula_sum     'C17 H21 Cl N2 O6'
_chemical_formula_iupac     'C17 H21 Cl N2 O6'
_chemical_formula_weight     384.81
_chemical_melting_point     ?
_symmetry_cell_setting     triclinic
_symmetry_space_group_name_H-M     'P -1'
_symmetry_space_group_name_Hall     '-P 1'
loop_
    _symmetry_equiv_pos_as_xyz
    'x, y, z'
    '-x, -y, -z'
_cell_length_a     9.479(5)
_cell_length_b     10.080(5)
_cell_length_c     10.320(5)
_cell_angle_alpha     108.552(5)
_cell_angle_beta     102.886(5)
_cell_angle_gamma     94.406(5)
_cell_volume     899.5(8)
_cell_formula_units_Z     2
_cell_measurement_reflns_used     3737
_cell_measurement_theta_min     0.98
_cell_measurement_theta_max     26.64
_cell_measurement_temperature     293(2)
_exptl_crystal_description     block
_exptl_crystal_colour     colourless
_exptl_crystal_size_max     0.20
_exptl_crystal_size_mid     0.15
_exptl_crystal_size_min     0.10
_exptl_crystal_density_diffrn     1.421
_exptl_crystal_density_meas     ?
_exptl_crystal_density_method     'not measured'
_exptl_crystal_F_000     404
_exptl_absorpt_coefficient_mu     0.249
_exptl_absorpt_correction_type     multi-scan
_exptl_absorpt_process_details
;
(SADABS; Bruker, 2008)
;
_exptl_absorpt_correction_T_min     0.9519
_exptl_absorpt_correction_T_max     0.9755
_exptl_special_details     ?
_diffrn_ambient_temperature     293(2)
_diffrn_radiation_type     MoK\a
_diffrn_radiation_wavelength     0.71073
_diffrn_radiation_source     'fine-focus sealed tube'
_diffrn_radiation_monochromator     graphite
_diffrn_measurement_device_type     'Bruker Kappa APEXII CCD'
_diffrn_measurement_method     '\w and \f scan'
_diffrn_detector_area_resol_mean     ?
_diffrn_reflns_number     12878
_diffrn_reflns_av_R_equivalents     0.0245
_diffrn_reflns_av_sigmaI/netI     0.0226
_diffrn_reflns_theta_min     2.16
_diffrn_reflns_theta_max     26.64
_diffrn_reflns_theta_full     26.64
_diffrn_measured_fraction_theta_max     0.989
_diffrn_measured_fraction_theta_full     0.989
_diffrn_reflns_limit_h_min     -11
_diffrn_reflns_limit_h_max     11
_diffrn_reflns_limit_k_min     -12
_diffrn_reflns_limit_k_max     12
_diffrn_reflns_limit_l_min     -12
_diffrn_reflns_limit_l_max     13
_diffrn_standards_number     ?
_diffrn_standards_interval_count     ?
_diffrn_standards_interval_time     ?
_diffrn_standards_decay_%     ?
_refine_special_details
;
Refinement of <i>F</i>^2^ against ALL reflections. The weighted <i>R</i>-factor
<i>wR</i> and goodness of fit <i>S</i> are based on <i>F</i>^2^, conventional
<i>R</i>-factors <i>R</i> are based on <i>F</i>, with <i>F</i> set to zero for
negative <i>F</i>^2^. The threshold expression of <i>F</i>^2^ >
\s(<i>F</i>^2^) is used only for calculating <i>R</i>-factors(gt) <i>etc</i>.
and is not relevant to the choice of reflections for refinement.
<i>R</i>-factors based on <i>F</i>^2^ are statistically about twice as large
as those based on <i>F</i>, and <i>R</i>- factors based on ALL data will be
even larger.
;
_reflns_number_total     3737
_reflns_number_gt     3025
_reflns_threshold_expression     'I>2\s(I)'
_refine_ls_structure_factor_coef     Fsqd
_refine_ls_matrix_type     full
_refine_ls_R_factor_all     0.0515
_refine_ls_R_factor_gt     0.0412
_refine_ls_wR_factor_gt     0.1129
_refine_ls_wR_factor_ref     0.1212
_refine_ls_goodness_of_fit_ref     1.037
_refine_ls_restrained_S_all     1.037
_refine_ls_number_reflns     3737
_refine_ls_number_parameters     239
_refine_ls_number_restraints     0
_refine_ls_hydrogen_treatment     constr
_refine_ls_weighting_scheme     calc
_refine_ls_weighting_details
         'calc w=1/[\s^2^(Fo^2^)+(0.0599P)^2^+0.3029P] where P=(Fo^2^+2Fc^2^)/3'
_atom_sites_solution_hydrogens     geom
_atom_sites_solution_primary     direct
_atom_sites_solution_secondary     difmap
_refine_ls_shift/su_max     0.000
_refine_ls_shift/su_mean     0.000
_refine_diff_density_max     0.245
_refine_diff_density_min     -0.283
_refine_ls_extinction_method     none
_refine_ls_extinction_coef     ?
loop_
    _atom_type_symbol
    _atom_type_description
    _atom_type_scat_dispersion_real
    _atom_type_scat_dispersion_imag
    _atom_type_scat_source
    'C' 'C' 0.0033 0.0016
                         'International Tables Vol C Tables 4.2.6.8 and 6.1.1.4'
    'H' 'H' 0.0000 0.0000
                         'International Tables Vol C Tables 4.2.6.8 and 6.1.1.4'
    'N' 'N' 0.0061 0.0033
                         'International Tables Vol C Tables 4.2.6.8 and 6.1.1.4'
    'O' 'O' 0.0106 0.0060
                         'International Tables Vol C Tables 4.2.6.8 and 6.1.1.4'
    'Cl' 'Cl' 0.1484 0.1585
                         'International Tables Vol C Tables 4.2.6.8 and 6.1.1.4'
_computing_data_collection
;
APEX2 (Bruker, 2008)
;
_computing_cell_refinement
;
APEX2 and SAINT (Bruker, 2008)
;
_computing_data_reduction
;
SAINT and XPREP (Bruker, 2008)
;
_computing_structure_solution
;
SIR92 (Altomare <i>et al.</i>,  1993)
;
_computing_structure_refinement
;
SHELXL97 (Sheldrick, 2008)
;
_computing_molecular_graphics
;
ORTEP-3 for Windows (Farrugia, 2012)
;
_computing_publication_material
;
PLATON (Spek, 2009)
;
loop_
    _atom_site_type_symbol
    _atom_site_label
    _atom_site_fract_x
    _atom_site_fract_y
    _atom_site_fract_z
    _atom_site_U_iso_or_equiv
    _atom_site_adp_type
    _atom_site_calc_flag
    _atom_site_refinement_flags
    _atom_site_occupancy
    _atom_site_symmetry_multiplicity
    _atom_site_disorder_assembly
    _atom_site_disorder_group
    C C7 0.3380(3) -0.2172(2) -0.3248(3) 0.0695(6) Uani d . 1 1 . .
    H H7A 0.3999 -0.1501 -0.3444 0.104 Uiso calc R 1 1 . .
    H H7B 0.3213 -0.3077 -0.3989 0.104 Uiso calc R 1 1 . .
    H H7C 0.3848 -0.2260 -0.2360 0.104 Uiso calc R 1 1 . .
    C C4 0.2052(2) -0.03983(17) -0.22112(17) 0.0417(4) Uani d . 1 1 . .
    C C5 0.33170(19) 0.04788(18) -0.12747(18) 0.0428(4) Uani d . 1 1 . .
    H H5 0.4230 0.0206 -0.1293 0.051 Uiso calc R 1 1 . .
    C C6 0.32077(18) 0.17612(18) -0.03140(17) 0.0404(4) Uani d . 1 1 . .
    H H6 0.4058 0.2338 0.0317 0.049 Uiso calc R 1 1 . .
    C C1 0.18792(17) 0.22104(16) -0.02627(16) 0.0353(3) Uani d . 1 1 . .
    C C2 0.06034(17) 0.13322(17) -0.12190(17) 0.0375(4) Uani d . 1 1 . .
    C C3 0.06932(19) 0.00217(17) -0.21729(17) 0.0409(4) Uani d . 1 1 . .
    C C8 -0.1441(3) -0.0596(3) -0.4122(2) 0.0685(6) Uani d . 1 1 . .
    H H8A -0.1575 0.0377 -0.3781 0.103 Uiso calc R 1 1 . .
    H H8B -0.2377 -0.1197 -0.4467 0.103 Uiso calc R 1 1 . .
    H H8C -0.0969 -0.0740 -0.4877 0.103 Uiso calc R 1 1 . .
    C C9 -0.1707(3) 0.1099(3) -0.0726(3) 0.0690(6) Uani d . 1 1 . .
    H H9A -0.1769 0.0092 -0.1149 0.104 Uiso calc R 1 1 . .
    H H9B -0.2658 0.1358 -0.0970 0.104 Uiso calc R 1 1 . .
    H H9C -0.1365 0.1373 0.0285 0.104 Uiso calc R 1 1 . .
    C C13 0.17802(17) 0.35901(16) 0.08517(16) 0.0360(3) Uani d . 1 1 . .
    H H13 0.0787 0.3807 0.0601 0.043 Uiso calc R 1 1 . .
    C C12 0.28624(17) 0.48334(16) 0.09400(16) 0.0357(3) Uani d . 1 1 . .
    C C11 0.39561(18) 0.54845(16) 0.21121(17) 0.0376(4) Uani d . 1 1 . .
    C C14 0.31732(19) 0.40206(18) 0.33668(17) 0.0417(4) Uani d . 1 1 . .
    C C10 0.5076(2) 0.67371(18) 0.23650(19) 0.0451(4) Uani d . 1 1 . .
    H H10A 0.5094 0.6851 0.1470 0.054 Uiso calc R 1 1 . .
    H H10B 0.6041 0.6582 0.2793 0.054 Uiso calc R 1 1 . .
    C C15 0.26590(19) 0.52688(17) -0.03168(17) 0.0391(4) Uani d . 1 1 . .
    C C16 0.1095(2) 0.4838(2) -0.2602(2) 0.0548(5) Uani d . 1 1 . .
    H H16A 0.1940 0.4739 -0.2989 0.066 Uiso calc R 1 1 . .
    H H16B 0.0869 0.5787 -0.2469 0.066 Uiso calc R 1 1 . .
    C C17 -0.0182(3) 0.3764(3) -0.3576(2) 0.0816(8) Uani d . 1 1 . .
    H H17A 0.0067 0.2832 -0.3725 0.122 Uiso calc R 1 1 . .
    H H17B -0.0438 0.3916 -0.4466 0.122 Uiso calc R 1 1 . .
    H H17C -0.1001 0.3852 -0.3166 0.122 Uiso calc R 1 1 . .
    N N2 0.20306(15) 0.34077(15) 0.22426(14) 0.0414(3) Uani d . 1 1 . .
    H H2N 0.1367 0.2844 0.2341 0.050 Uiso calc R 1 1 . .
    N N1 0.41333(16) 0.50454(16) 0.32654(15) 0.0478(4) Uani d . 1 1 . .
    H H1N 0.4894 0.5439 0.3964 0.057 Uiso calc R 1 1 . .
    O O5 0.20239(16) -0.16966(14) -0.31766(15) 0.0586(4) Uani d . 1 1 . .
    O O4 -0.05528(14) -0.09329(13) -0.29991(14) 0.0536(4) Uani d . 1 1 . .
    O O3 -0.07186(13) 0.17960(13) -0.12314(14) 0.0471(3) Uani d . 1 1 . .
    O O1 0.34931(16) 0.60863(16) -0.05290(15) 0.0615(4) Uani d . 1 1 . .
    O O2 0.13972(14) 0.45913(14) -0.12663(13) 0.0495(3) Uani d . 1 1 . .
    O O6 0.33671(15) 0.37184(15) 0.44510(13) 0.0595(4) Uani d . 1 1 . .
    Cl Cl 0.46401(7) 0.83004(5) 0.35072(6) 0.06618(19) Uani d . 1 1 . .
loop_
    _atom_site_aniso_label
    _atom_site_aniso_U_11
    _atom_site_aniso_U_22
    _atom_site_aniso_U_33
    _atom_site_aniso_U_12
    _atom_site_aniso_U_13
    _atom_site_aniso_U_23
    C7 0.0724(15) 0.0561(13) 0.0664(14) 0.0167(11) 0.0202(11) -0.0003(10)
    C4 0.0495(10) 0.0351(8) 0.0351(8) 0.0004(7) 0.0089(7) 0.0082(7)
    C5 0.0384(9) 0.0438(9) 0.0440(9) 0.0025(7) 0.0120(7) 0.0123(7)
    C6 0.0355(8) 0.0396(8) 0.0382(8) -0.0058(7) 0.0033(6) 0.0097(7)
    C1 0.0371(8) 0.0317(7) 0.0324(7) -0.0034(6) 0.0034(6) 0.0106(6)
    C2 0.0355(8) 0.0346(8) 0.0371(8) -0.0010(6) 0.0016(6) 0.0119(6)
    C3 0.0411(9) 0.0340(8) 0.0369(8) -0.0066(7) -0.0003(7) 0.0082(7)
    C8 0.0629(13) 0.0710(14) 0.0475(11) -0.0165(11) -0.0123(9) 0.0127(10)
    C9 0.0669(14) 0.0783(15) 0.0892(17) 0.0250(12) 0.0395(13) 0.0495(14)
    C13 0.0343(8) 0.0352(8) 0.0316(7) -0.0030(6) 0.0020(6) 0.0087(6)
    C12 0.0380(8) 0.0294(7) 0.0348(8) 0.0013(6) 0.0059(6) 0.0078(6)
    C11 0.0393(9) 0.0320(8) 0.0371(8) -0.0010(6) 0.0078(7) 0.0089(6)
    C14 0.0439(9) 0.0385(8) 0.0351(8) -0.0059(7) 0.0025(7) 0.0107(7)
    C10 0.0469(10) 0.0373(9) 0.0426(9) -0.0075(7) 0.0076(7) 0.0082(7)
    C15 0.0424(9) 0.0337(8) 0.0384(8) 0.0052(7) 0.0088(7) 0.0100(7)
    C16 0.0629(12) 0.0611(12) 0.0402(9) 0.0124(10) 0.0058(8) 0.0220(9)
    C17 0.0997(19) 0.0735(16) 0.0466(12) 0.0001(14) -0.0117(12) 0.0114(11)
    N2 0.0422(8) 0.0407(7) 0.0328(7) -0.0115(6) 0.0035(6) 0.0096(6)
    N1 0.0463(8) 0.0482(8) 0.0369(7) -0.0168(7) -0.0066(6) 0.0160(6)
    O5 0.0615(9) 0.0436(7) 0.0531(8) 0.0061(6) 0.0102(6) -0.0030(6)
    O4 0.0483(7) 0.0383(6) 0.0535(7) -0.0110(5) -0.0075(6) 0.0066(6)
    O3 0.0359(6) 0.0398(6) 0.0581(8) -0.0001(5) 0.0015(5) 0.0154(6)
    O1 0.0604(9) 0.0675(9) 0.0557(8) -0.0128(7) 0.0036(6) 0.0334(7)
    O2 0.0519(7) 0.0511(7) 0.0386(6) -0.0040(6) -0.0016(5) 0.0180(5)
    O6 0.0628(9) 0.0630(9) 0.0412(7) -0.0235(7) -0.0084(6) 0.0250(6)
    Cl 0.0771(4) 0.0375(3) 0.0716(4) 0.0020(2) 0.0145(3) 0.0072(2)
_geom_special_details
;
All e.s.d.'s (except the e.s.d. in the dihedral angle between two l.s. planes)
are estimated using the full covariance matrix. The cell e.s.d.'s are taken
into account individually in the estimation of e.s.d.'s in distances, angles
and torsion angles; correlations between e.s.d.'s in cell parameters are only
used when they are defined by crystal symmetry. An approximate (isotropic)
treatment of cell e.s.d.'s is used for estimating e.s.d.'s involving l.s.
planes.
;
loop_
    _geom_bond_atom_site_label_1
    _geom_bond_atom_site_label_2
    _geom_bond_site_symmetry_2
    _geom_bond_distance
    _geom_bond_publ_flag
    C7 O5 . 1.415(3) ?
    C7 H7A . 0.9600 ?
    C7 H7B . 0.9600 ?
    C7 H7C . 0.9600 ?
    C4 O5 . 1.364(2) ?
    C4 C5 . 1.389(2) ?
    C4 C3 . 1.391(3) ?
    C5 C6 . 1.384(3) ?
    C5 H5 . 0.9300 ?
    C6 C1 . 1.377(3) ?
    C6 H6 . 0.9300 ?
    C1 C2 . 1.403(2) ?
    C1 C13 . 1.522(2) ?
    C2 O3 . 1.370(2) ?
    C2 C3 . 1.396(2) ?
    C3 O4 . 1.3791(19) ?
    C8 O4 . 1.424(3) ?
    C8 H8A . 0.9600 ?
    C8 H8B . 0.9600 ?
    C8 H8C . 0.9600 ?
    C9 O3 . 1.412(2) ?
    C9 H9A . 0.9600 ?
    C9 H9B . 0.9600 ?
    C9 H9C . 0.9600 ?
    C13 N2 . 1.474(2) ?
    C13 C12 . 1.523(2) ?
    C13 H13 . 0.9800 ?
    C12 C11 . 1.341(2) ?
    C12 C15 . 1.475(2) ?
    C11 N1 . 1.378(2) ?
    C11 C10 . 1.500(2) ?
    C14 O6 . 1.230(2) ?
    C14 N2 . 1.335(2) ?
    C14 N1 . 1.369(2) ?
    C10 Cl . 1.783(2) ?
    C10 H10A . 0.9700 ?
    C10 H10B . 0.9700 ?
    C15 O1 . 1.202(2) ?
    C15 O2 . 1.335(2) ?
    C16 O2 . 1.448(2) ?
    C16 C17 . 1.487(3) ?
    C16 H16A . 0.9700 ?
    C16 H16B . 0.9700 ?
    C17 H17A . 0.9600 ?
    C17 H17B . 0.9600 ?
    C17 H17C . 0.9600 ?
    N2 H2N . 0.8600 ?
    N1 H1N . 0.8600 ?
loop_
    _geom_angle_atom_site_label_1
    _geom_angle_atom_site_label_2
    _geom_angle_atom_site_label_3
    _geom_angle_site_symmetry_1
    _geom_angle_site_symmetry_3
    _geom_angle
    _geom_angle_publ_flag
    O5 C7 H7A . . 109.5 ?
    O5 C7 H7B . . 109.5 ?
    H7A C7 H7B . . 109.5 ?
    O5 C7 H7C . . 109.5 ?
    H7A C7 H7C . . 109.5 ?
    H7B C7 H7C . . 109.5 ?
    O5 C4 C5 . . 124.55(17) ?
    O5 C4 C3 . . 115.73(15) ?
    C5 C4 C3 . . 119.71(16) ?
    C6 C5 C4 . . 119.45(17) ?
    C6 C5 H5 . . 120.3 ?
    C4 C5 H5 . . 120.3 ?
    C1 C6 C5 . . 122.07(15) ?
    C1 C6 H6 . . 119.0 ?
    C5 C6 H6 . . 119.0 ?
    C6 C1 C2 . . 118.47(15) ?
    C6 C1 C13 . . 121.07(13) ?
    C2 C1 C13 . . 120.39(15) ?
    O3 C2 C3 . . 120.68(14) ?
    O3 C2 C1 . . 119.18(15) ?
    C3 C2 C1 . . 120.11(16) ?
    O4 C3 C4 . . 118.51(15) ?
    O4 C3 C2 . . 121.07(16) ?
    C4 C3 C2 . . 120.16(14) ?
    O4 C8 H8A . . 109.5 ?
    O4 C8 H8B . . 109.5 ?
    H8A C8 H8B . . 109.5 ?
    O4 C8 H8C . . 109.5 ?
    H8A C8 H8C . . 109.5 ?
    H8B C8 H8C . . 109.5 ?
    O3 C9 H9A . . 109.5 ?
    O3 C9 H9B . . 109.5 ?
    H9A C9 H9B . . 109.5 ?
    O3 C9 H9C . . 109.5 ?
    H9A C9 H9C . . 109.5 ?
    H9B C9 H9C . . 109.5 ?
    N2 C13 C1 . . 109.46(13) ?
    N2 C13 C12 . . 109.91(12) ?
    C1 C13 C12 . . 112.61(13) ?
    N2 C13 H13 . . 108.2 ?
    C1 C13 H13 . . 108.2 ?
    C12 C13 H13 . . 108.2 ?
    C11 C12 C15 . . 122.12(15) ?
    C11 C12 C13 . . 120.78(14) ?
    C15 C12 C13 . . 117.09(13) ?
    C12 C11 N1 . . 120.98(14) ?
    C12 C11 C10 . . 126.74(15) ?
    N1 C11 C10 . . 112.26(14) ?
    O6 C14 N2 . . 123.26(15) ?
    O6 C14 N1 . . 120.67(14) ?
    N2 C14 N1 . . 116.06(15) ?
    C11 C10 Cl . . 109.90(13) ?
    C11 C10 H10A . . 109.7 ?
    Cl C10 H10A . . 109.7 ?
    C11 C10 H10B . . 109.7 ?
    Cl C10 H10B . . 109.7 ?
    H10A C10 H10B . . 108.2 ?
    O1 C15 O2 . . 122.11(16) ?
    O1 C15 C12 . . 127.08(15) ?
    O2 C15 C12 . . 110.79(14) ?
    O2 C16 C17 . . 107.07(17) ?
    O2 C16 H16A . . 110.3 ?
    C17 C16 H16A . . 110.3 ?
    O2 C16 H16B . . 110.3 ?
    C17 C16 H16B . . 110.3 ?
    H16A C16 H16B . . 108.6 ?
    C16 C17 H17A . . 109.5 ?
    C16 C17 H17B . . 109.5 ?
    H17A C17 H17B . . 109.5 ?
    C16 C17 H17C . . 109.5 ?
    H17A C17 H17C . . 109.5 ?
    H17B C17 H17C . . 109.5 ?
    C14 N2 C13 . . 127.23(14) ?
    C14 N2 H2N . . 116.4 ?
    C13 N2 H2N . . 116.4 ?
    C14 N1 C11 . . 124.02(14) ?
    C14 N1 H1N . . 118.0 ?
    C11 N1 H1N . . 118.0 ?
    C4 O5 C7 . . 117.72(15) ?
    C3 O4 C8 . . 117.15(15) ?
    C2 O3 C9 . . 116.65(15) ?
    C15 O2 C16 . . 117.05(14) ?
loop_
    _geom_torsion_atom_site_label_1
    _geom_torsion_atom_site_label_2
    _geom_torsion_atom_site_label_3
    _geom_torsion_atom_site_label_4
    _geom_torsion_site_symmetry_1
    _geom_torsion_site_symmetry_2
    _geom_torsion_site_symmetry_3
    _geom_torsion_site_symmetry_4
    _geom_torsion
    _geom_torsion_publ_flag
    O5 C4 C5 C6 . . . . -178.30(16) ?
    C3 C4 C5 C6 . . . . 0.0(3) ?
    C4 C5 C6 C1 . . . . -0.7(3) ?
    C5 C6 C1 C2 . . . . 0.0(2) ?
    C5 C6 C1 C13 . . . . 176.89(15) ?
    C6 C1 C2 O3 . . . . -176.62(14) ?
    C13 C1 C2 O3 . . . . 6.5(2) ?
    C6 C1 C2 C3 . . . . 1.4(2) ?
    C13 C1 C2 C3 . . . . -175.49(14) ?
    O5 C4 C3 O4 . . . . 5.7(2) ?
    C5 C4 C3 O4 . . . . -172.75(15) ?
    O5 C4 C3 C2 . . . . 179.86(15) ?
    C5 C4 C3 C2 . . . . 1.4(3) ?
    O3 C2 C3 O4 . . . . -10.1(2) ?
    C1 C2 C3 O4 . . . . 171.86(15) ?
    O3 C2 C3 C4 . . . . 175.89(15) ?
    C1 C2 C3 C4 . . . . -2.1(2) ?
    C6 C1 C13 N2 . . . . -72.80(18) ?
    C2 C1 C13 N2 . . . . 104.02(16) ?
    C6 C1 C13 C12 . . . . 49.8(2) ?
    C2 C1 C13 C12 . . . . -133.40(15) ?
    N2 C13 C12 C11 . . . . 7.4(2) ?
    C1 C13 C12 C11 . . . . -114.95(17) ?
    N2 C13 C12 C15 . . . . -173.26(14) ?
    C1 C13 C12 C15 . . . . 64.41(19) ?
    C15 C12 C11 N1 . . . . -179.15(15) ?
    C13 C12 C11 N1 . . . . 0.2(3) ?
    C15 C12 C11 C10 . . . . 2.3(3) ?
    C13 C12 C11 C10 . . . . -178.40(16) ?
    C12 C11 C10 Cl . . . . 103.68(19) ?
    N1 C11 C10 Cl . . . . -75.01(18) ?
    C11 C12 C15 O1 . . . . 9.9(3) ?
    C13 C12 C15 O1 . . . . -169.41(18) ?
    C11 C12 C15 O2 . . . . -171.87(16) ?
    C13 C12 C15 O2 . . . . 8.8(2) ?
    O6 C14 N2 C13 . . . . -173.33(17) ?
    N1 C14 N2 C13 . . . . 7.7(3) ?
    C1 C13 N2 C14 . . . . 112.29(19) ?
    C12 C13 N2 C14 . . . . -11.9(2) ?
    O6 C14 N1 C11 . . . . -177.08(18) ?
    N2 C14 N1 C11 . . . . 1.9(3) ?
    C12 C11 N1 C14 . . . . -5.6(3) ?
    C10 C11 N1 C14 . . . . 173.14(17) ?
    C5 C4 O5 C7 . . . . -1.3(3) ?
    C3 C4 O5 C7 . . . . -179.67(18) ?
    C4 C3 O4 C8 . . . . -114.3(2) ?
    C2 C3 O4 C8 . . . . 71.6(2) ?
    C3 C2 O3 C9 . . . . 71.6(2) ?
    C1 C2 O3 C9 . . . . -110.4(2) ?
    O1 C15 O2 C16 . . . . 2.5(3) ?
    C12 C15 O2 C16 . . . . -175.83(15) ?
    C17 C16 O2 C15 . . . . 168.35(19) ?
loop_
    _geom_hbond_atom_site_label_D
    _geom_hbond_atom_site_label_H
    _geom_hbond_atom_site_label_A
    _geom_hbond_site_symmetry_A
    _geom_hbond_distance_DH
    _geom_hbond_distance_HA
    _geom_hbond_distance_DA
    _geom_hbond_angle_DHA
    N1 H1N O6 2_666 0.86 1.95 2.812(2) 178.4
    N2 H2N O4 2 0.86 2.37 3.160(2) 153.4
    C17 H17C Cg 2_567 0.96 2.83 3.676(4) 147
    C10 H10A O1 . 0.97 2.14 2.864(3) 131
_iucr_refine_instructions_details
;
TITL joshpine_bca5_0m in P -1
CELL  0.71073   9.4790  10.0800  10.3200  108.552  102.886   94.406
ZERR     2.00   0.0050   0.0050   0.0050    0.005    0.005    0.005
LATT   1
SFAC  C    H    N    O    CL
UNIT  34   42   4    12   2
MERG   2
MPLA  6 C1 C2 C3 C4 C5 C6
MPLA  6 N1 C11 C12 c13 N2 C14
EQIV $1  -X+1, -Y+1, -Z+1
HTAB N1 O6_$1
EQIV $2  -X, -Y, -Z
HTAB N2 O4_$2
FMAP   2
PLAN   25
SIZE     0.10   0.15   0.20
ACTA
BOND   $H
CONF
L.S.  10
WGHT    0.059900    0.302900
FVAR       0.22671
C7    1    0.337970   -0.217164   -0.324830    11.00000    0.07238    0.05610 =
         0.06637   -0.00029    0.02023    0.01670
AFIX 137
H7A   2    0.399859   -0.150066   -0.344436    11.00000   -1.50000
H7B   2    0.321267   -0.307659   -0.398901    11.00000   -1.50000
H7C   2    0.384801   -0.226006   -0.236020    11.00000   -1.50000
AFIX   0
C4    1    0.205171   -0.039829   -0.221119    11.00000    0.04952    0.03515 =
         0.03514    0.00817    0.00887    0.00037
C5    1    0.331697    0.047882   -0.127475    11.00000    0.03842    0.04385 =
         0.04397    0.01228    0.01203    0.00248
AFIX  43
H5    2    0.422974    0.020644   -0.129334    11.00000   -1.20000
AFIX   0
C6    1    0.320773    0.176120   -0.031403    11.00000    0.03547    0.03958 =
         0.03824    0.00969    0.00332   -0.00582
AFIX  43
H6    2    0.405848    0.233769    0.031676    11.00000   -1.20000
AFIX   0
C1    1    0.187918    0.221037   -0.026275    11.00000    0.03714    0.03166 =
         0.03239    0.01063    0.00344   -0.00344
C2    1    0.060344    0.133223   -0.121896    11.00000    0.03549    0.03460 =
         0.03710    0.01193    0.00162   -0.00104
C3    1    0.069319    0.002172   -0.217295    11.00000    0.04114    0.03399 =
         0.03693    0.00819   -0.00032   -0.00662
C8    1   -0.144084   -0.059587   -0.412231    11.00000    0.06290    0.07101 =
         0.04755    0.01269   -0.01234   -0.01651
AFIX 137
H8A   2   -0.157540    0.037705   -0.378081    11.00000   -1.50000
H8B   2   -0.237740   -0.119746   -0.446650    11.00000   -1.50000
H8C   2   -0.096853   -0.073994   -0.487697    11.00000   -1.50000
AFIX   0
C9    1   -0.170666    0.109886   -0.072595    11.00000    0.06687    0.07834 =
         0.08918    0.04952    0.03951    0.02498
AFIX 137
H9A   2   -0.176923    0.009185   -0.114860    11.00000   -1.50000
H9B   2   -0.265784    0.135820   -0.097034    11.00000   -1.50000
H9C   2   -0.136480    0.137252    0.028483    11.00000   -1.50000
AFIX   0
C13   1    0.178023    0.359006    0.085165    11.00000    0.03431    0.03516 =
         0.03162    0.00869    0.00205   -0.00300
AFIX  13
H13   2    0.078669    0.380655    0.060064    11.00000   -1.20000
AFIX   0
C12   1    0.286240    0.483339    0.094002    11.00000    0.03802    0.02942 =
         0.03483    0.00780    0.00592    0.00127
C11   1    0.395610    0.548451    0.211211    11.00000    0.03935    0.03197 =
         0.03706    0.00892    0.00776   -0.00098
C14   1    0.317320    0.402064    0.336678    11.00000    0.04388    0.03849 =
         0.03512    0.01066    0.00250   -0.00591
C10   1    0.507625    0.673705    0.236505    11.00000    0.04688    0.03731 =
         0.04256    0.00820    0.00761   -0.00752
AFIX  23
H10A  2    0.509401    0.685108    0.146999    11.00000   -1.20000
H10B  2    0.604059    0.658157    0.279253    11.00000   -1.20000
AFIX   0
C15   1    0.265896    0.526875   -0.031680    11.00000    0.04239    0.03366 =
         0.03837    0.00997    0.00884    0.00515
C16   1    0.109493    0.483784   -0.260163    11.00000    0.06290    0.06108 =
         0.04021    0.02198    0.00575    0.01242
AFIX  23
H16A  2    0.194008    0.473909   -0.298867    11.00000   -1.20000
H16B  2    0.086922    0.578690   -0.246905    11.00000   -1.20000
AFIX   0
C17   1   -0.018229    0.376414   -0.357632    11.00000    0.09971    0.07345 =
         0.04657    0.01136   -0.01173    0.00008
AFIX 137
H17A  2    0.006705    0.283153   -0.372536    11.00000   -1.50000
H17B  2   -0.043772    0.391595   -0.446633    11.00000   -1.50000
H17C  2   -0.100067    0.385184   -0.316646    11.00000   -1.50000
AFIX   0
N2    3    0.203063    0.340766    0.224262    11.00000    0.04221    0.04074 =
         0.03276    0.00963    0.00345   -0.01148
AFIX  43
H2N   2    0.136666    0.284356    0.234055    11.00000   -1.20000
AFIX   0
N1    3    0.413332    0.504536    0.326537    11.00000    0.04631    0.04816 =
         0.03685    0.01604   -0.00665   -0.01681
AFIX  43
H1N   2    0.489391    0.543931    0.396437    11.00000   -1.20000
AFIX   0
O5    4    0.202389   -0.169662   -0.317658    11.00000    0.06151    0.04360 =
         0.05315   -0.00303    0.01019    0.00606
O4    4   -0.055277   -0.093291   -0.299915    11.00000    0.04831    0.03833 =
         0.05349    0.00655   -0.00753   -0.01104
O3    4   -0.071858    0.179596   -0.123144    11.00000    0.03587    0.03982 =
         0.05814    0.01541    0.00152   -0.00010
O1    4    0.349308    0.608633   -0.052898    11.00000    0.06044    0.06751 =
         0.05574    0.03342    0.00363   -0.01278
O2    4    0.139723    0.459130   -0.126632    11.00000    0.05188    0.05108 =
         0.03858    0.01803   -0.00161   -0.00402
O6    4    0.336709    0.371838    0.445103    11.00000    0.06282    0.06300 =
         0.04117    0.02505   -0.00842   -0.02349
CL    5    0.464013    0.830043    0.350722    11.00000    0.07705    0.03753 =
         0.07159    0.00718    0.01449    0.00201
HKLF 4
REM  joshpine_bca5_0m in P -1
REM R1 =  0.0412 for   3025 Fo > 4sig(Fo)  and  0.0515 for all   3737 data
REM    239 parameters refined using      0 restraints
END
WGHT      0.0599      0.3029
REM Highest difference peak  0.245,  deepest hole -0.283,  1-sigma level  0.042
Q1    1  -0.1417  0.0285 -0.0441  11.00000  0.05    0.24
Q2    1  -0.1063  0.0206 -0.4295  11.00000  0.05    0.23
Q3    1   0.2437  0.4169  0.0894  11.00000  0.05    0.22
Q4    1   0.3068  0.5388  0.1647  11.00000  0.05    0.22
Q5    1   0.1281  0.1821 -0.0547  11.00000  0.05    0.21
Q6    1   0.4022  0.8066  0.2644  11.00000  0.05    0.20
Q7    1  -0.2439  0.1694 -0.0369  11.00000  0.05    0.20
Q8    1   0.3476  0.5005  0.1425  11.00000  0.05    0.20
Q9    1   0.2751  0.5026  0.0445  11.00000  0.05    0.19
Q10   1   0.2537  0.2211 -0.0616  11.00000  0.05    0.19
Q11   1  -0.2653  0.0374 -0.1946  11.00000  0.05    0.18
Q12   1   0.3870  0.5354  0.2695  11.00000  0.05    0.17
Q13   1  -0.0513  0.1654 -0.0387  11.00000  0.05    0.17
Q14   1  -0.0172 -0.0676 -0.3590  11.00000  0.05    0.16
Q15   1   0.0819  0.3466 -0.3756  11.00000  0.05    0.16
Q16   1   0.1358 -0.0334 -0.1831  11.00000  0.05    0.15
Q17   1   0.1791  0.2384  0.2249  11.00000  0.05    0.15
Q18   1   0.1469  0.0001 -0.2521  11.00000  0.05    0.15
Q19   1  -0.2000 -0.1709 -0.4940  11.00000  0.05    0.15
Q20   1   0.0854  0.4182 -0.1051  11.00000  0.05    0.15
Q21   1   0.2232  0.3964  0.2851  11.00000  0.05    0.14
Q22   1   0.3647  0.8223  0.3823  11.00000  0.05    0.14
Q23   1   0.2385  0.1821  0.0009  11.00000  0.05    0.14
Q24   1   0.2680  0.3404  0.4566  11.00000  0.05    0.14
Q25   1   0.2662  0.0226 -0.1982  11.00000  0.05    0.14
;
