# Supplementary material for: Crystal structure of ethyl 6-chloro­methyl-2-oxo-4-(2,3,4-tri­meth­oxy­phen­yl)-1,2,3,4-tetra­hydro­pyrimidine-5-carboxyl­ate
Source: Acta Crystallogr E Crystallogr Commun. 2015 Jun 20;71(Pt 7):821–3. doi: 10.1107/S2056989015011688 (PMC4518964; doi:10.1107/S2056989015011688)
Supplement: Supplementary file 2 [file e-71-00821-Isup2.hkl]

# 
# h,k,l, Fc-squared, Fo-squared, sigma(Fo-squared) and status flag 
# 
data_I
_shelx_title ' joshpine_bca5_0m in P -1' 
_shelx_refln_list_code          4 
_shelx_F_calc_maximum      143.41 
_exptl_crystal_F_000       404.00 
_reflns_d_resolution_high  0.7925 
 
loop_ 
 _symmetry_equiv_pos_as_xyz 
 'x, y, z' 
 '-x, -y, -z' 
 
_cell_length_a     9.4790 
_cell_length_b    10.0800 
_cell_length_c    10.3200 
_cell_angle_alpha 108.552 
_cell_angle_beta  102.886 
_cell_angle_gamma  94.406 
 
_shelx_F_squared_multiplier     1.000 
 
loop_ 
 _refln_index_h 
 _refln_index_k 
 _refln_index_l 
 _refln_F_squared_calc 
 _refln_F_squared_meas 
 _refln_F_squared_sigma 
 _refln_observed_status 
   1   0   0       90.27       88.22      1.41 o 
   2   0   0      145.86      163.44      3.10 o 
   3   0   0      112.12       91.04      1.90 o 
   4   0   0      264.38      260.88      6.61 o 
   5   0   0       57.68       50.84      1.77 o 
   6   0   0      259.18      215.28      4.19 o 
   7   0   0      229.93      222.93      8.11 o 
   8   0   0      319.72      316.43      6.21 o 
   9   0   0       11.25       11.53      0.85 o 
  10   0   0        0.15        0.16      0.65 o 
  11   0   0        2.28        1.80      0.82 o 
 -11   1   0        0.47        1.75      0.78 o 
 -10   1   0        5.74        7.19      0.87 o 
  -9   1   0       16.99       19.48      1.75 o 
  -8   1   0       53.42       48.37      2.24 o 
  -7   1   0      128.09      124.49      3.68 o 
  -6   1   0        4.53        3.75      0.54 o 
  -5   1   0      224.61      236.99      6.14 o 
  -4   1   0      599.80      571.50     21.94 o 
  -3   1   0     1432.17     1393.37     29.36 o 
  -2   1   0     1700.49     1796.13     57.20 o 
  -1   1   0     2512.02     2542.26     55.58 o 
   0   1   0      412.54      425.04      4.98 o 
   1   1   0      662.27      691.75      8.07 o 
   2   1   0       17.41       23.24      0.63 o 
   3   1   0       13.45       15.99      0.52 o 
   4   1   0        5.28       11.89      0.52 o 
   5   1   0      196.37      187.46      3.65 o 
   6   1   0       48.15       50.75      2.52 o 
   7   1   0      347.81      350.54      6.64 o 
   8   1   0      285.47      291.94      5.78 o 
   9   1   0       28.14       31.26      1.54 o 
  10   1   0       63.47       70.31      2.63 o 
  11   1   0        0.08       -0.52      0.52 o 
 -11   2   0       24.89       29.18      1.56 o 
 -10   2   0        7.84        9.53      2.14 o 
  -9   2   0        0.31       -0.39      1.56 o 
  -8   2   0      183.47      196.03      5.64 o 
  -7   2   0        3.22        5.50      0.93 o 
  -6   2   0       10.09       18.88      2.82 o 
  -5   2   0        5.93       12.00      0.93 o 
  -4   2   0      389.15      414.40     14.01 o 
  -3   2   0      615.04      667.32     21.79 o 
  -2   2   0      893.86      929.85     20.21 o 
  -1   2   0      200.67      214.61      2.75 o 
   0   2   0     1350.43     1357.55     14.45 o 
   1   2   0     3619.38     3726.30     43.82 o 
   2   2   0        9.39        7.76      0.29 o 
   3   2   0        0.12        0.11      0.15 o 
   4   2   0     3110.03     3247.07     36.22 o 
   5   2   0       17.46       21.15      0.86 o 
   6   2   0      419.81      401.43      7.47 o 
   7   2   0      457.86      435.01      9.99 o 
   8   2   0       16.88       16.84      1.16 o 
   9   2   0       34.14       34.30      1.68 o 
  10   2   0       10.55       12.30      1.12 o 
  11   2   0        0.07        0.80      1.02 o 
 -11   3   0       14.22       17.90      2.92 o 
 -10   3   0       13.26       18.68      2.72 o 
  -9   3   0       10.08        5.58      1.36 o 
  -8   3   0        0.47        0.13      0.78 o 
  -7   3   0        1.27        0.62      0.79 o 
  -6   3   0       72.43       76.56      2.74 o 
  -5   3   0       75.46       73.54      3.50 o 
  -4   3   0      673.82      787.69     17.23 o 
  -3   3   0      696.18      756.38     16.56 o 
  -2   3   0        7.51        5.68      0.35 o 
  -1   3   0      777.02      781.90      8.01 o 
   0   3   0     2517.44     2554.77     27.09 o 
   1   3   0        6.01        8.76      0.28 o 
   2   3   0      512.92      516.74      5.40 o 
   3   3   0        2.10        7.49      0.30 o 
   4   3   0      576.65      639.27      6.90 o 
   5   3   0       88.81       76.76      1.08 o 
   6   3   0      486.97      471.41      6.81 o 
   7   3   0      265.35      260.36      7.67 o 
   8   3   0       12.50       15.80      0.87 o 
   9   3   0        5.24        4.42      0.70 o 
  10   3   0        1.33        1.21      0.71 o 
 -11   4   0        0.53        1.56      2.14 o 
 -10   4   0        1.79        3.72      1.15 o 
  -9   4   0        4.81        4.67      1.12 o 
  -8   4   0        0.03        0.39      0.85 o 
  -7   4   0      213.07      224.71      6.46 o 
  -6   4   0       76.36       68.68      1.97 o 
  -5   4   0      237.46      251.31      5.98 o 
  -4   4   0      154.72      155.88      3.99 o 
  -3   4   0      387.49      396.50     10.02 o 
  -2   4   0      452.61      515.35      5.96 o 
  -1   4   0      324.39      320.49      3.66 o 
   0   4   0      556.05      508.89      5.63 o 
   1   4   0      566.46      609.34      7.20 o 
   2   4   0        2.64        1.39      0.20 o 
   3   4   0      864.24      932.58     11.18 o 
   4   4   0        0.20        1.17      0.24 o 
   5   4   0      200.55      216.53      3.05 o 
   6   4   0      356.34      348.94      5.01 o 
   7   4   0       53.34       55.10      1.57 o 
   8   4   0      117.27      124.52      2.74 o 
   9   4   0       22.71       22.75      1.34 o 
  10   4   0       60.49       73.04      2.49 o 
 -11   5   0        0.36        0.00      1.02 o 
 -10   5   0        0.06        0.75      1.00 o 
  -9   5   0       96.27      103.28      4.04 o 
  -8   5   0      104.92       98.95      3.84 o 
  -7   5   0       27.89       23.80      1.77 o 
  -6   5   0        8.39        8.37      0.79 o 
  -5   5   0        2.61        1.79      0.61 o 
  -4   5   0       44.31       45.86      1.68 o 
  -3   5   0      591.57      554.59      7.02 o 
  -2   5   0      128.75      109.59      2.23 o 
  -1   5   0       66.13       68.89      1.10 o 
   0   5   0      331.95      386.38      4.66 o 
   1   5   0      142.21      123.79      1.75 o 
   2   5   0      222.98      236.89      3.28 o 
   3   5   0        8.79       11.99      0.45 o 
   4   5   0        0.23       -0.05      0.30 o 
   5   5   0       20.60       23.41      0.85 o 
   6   5   0      533.90      494.47      7.04 o 
   7   5   0      140.17      136.22      2.91 o 
   8   5   0       33.99       31.32      1.74 o 
   9   5   0        3.57        3.51      0.79 o 
 -10   6   0        1.83        1.58      1.36 o 
  -9   6   0        8.03        5.57      1.56 o 
  -8   6   0        0.06        1.14      1.26 o 
  -7   6   0        5.33        6.03      1.56 o 
  -6   6   0       20.75       31.13      2.72 o 
  -5   6   0      159.02      152.72      4.21 o 
  -4   6   0       18.04       17.63      1.08 o 
  -3   6   0      778.32      791.87     10.90 o 
  -2   6   0       14.15       16.93      0.58 o 
  -1   6   0       58.66       54.08      1.23 o 
   0   6   0     1301.07     1404.51     16.04 o 
   1   6   0      311.09      318.50      4.01 o 
   2   6   0      394.61      379.52      4.71 o 
   3   6   0       76.09       74.90      1.43 o 
   4   6   0      288.70      271.65      4.21 o 
   5   6   0       21.95       20.71      0.96 o 
   6   6   0       14.50       13.55      0.72 o 
   7   6   0       24.60       20.07      0.86 o 
   8   6   0       26.93       24.58      1.45 o 
   9   6   0        3.61        2.40      1.22 o 
 -10   7   0        3.36        3.25      1.46 o 
  -9   7   0        0.50        0.96      1.15 o 
  -8   7   0       12.29       13.35      1.68 o 
  -7   7   0        9.52       10.12      1.95 o 
  -6   7   0       76.81       76.58      3.02 o 
  -5   7   0      437.50      438.93     11.38 o 
  -4   7   0       67.37       69.82      1.42 o 
  -3   7   0       79.03       72.06      1.94 o 
  -2   7   0      180.55      178.82      3.68 o 
  -1   7   0       33.68       33.62      1.14 o 
   0   7   0      175.00      178.49      2.70 o 
   1   7   0        5.59       10.45      0.51 o 
   2   7   0      102.08      108.52      1.76 o 
   3   7   0       41.11       39.14      1.23 o 
   4   7   0        1.68        1.44      0.52 o 
   5   7   0      105.36      109.71      2.21 o 
   6   7   0        3.58        3.75      0.60 o 
   7   7   0        0.08       -0.40      0.67 o 
   8   7   0        0.02       -0.63      0.67 o 
  -9   8   0        3.33        7.20      1.54 o 
  -8   8   0        5.79        8.25      3.02 o 
  -7   8   0        4.87        6.06      0.85 o 
  -6   8   0       13.51       10.88      1.15 o 
  -5   8   0       15.29       18.49      2.24 o 
  -4   8   0       92.90       95.97      2.32 o 
  -3   8   0       24.69       20.11      1.02 o 
  -2   8   0      288.13      296.78      6.04 o 
  -1   8   0        0.70        0.39      0.41 o 
   0   8   0       11.98       12.41      0.78 o 
   1   8   0      299.75      311.58      4.41 o 
   2   8   0       67.63       67.85      1.62 o 
   3   8   0      174.44      174.65      3.05 o 
   4   8   0      204.94      211.50      4.12 o 
   5   8   0       47.37       43.88      1.52 o 
   6   8   0        0.09        0.45      0.52 o 
   7   8   0       44.36       50.62      1.58 o 
  -9   9   0       25.91       29.79      2.48 o 
  -8   9   0        0.20        2.08      2.82 o 
  -7   9   0        0.44        0.58      1.36 o 
  -6   9   0        3.27        3.70      1.75 o 
  -5   9   0       13.08       11.22      1.26 o 
  -4   9   0       10.12       10.23      1.30 o 
  -3   9   0        5.21        5.33      0.66 o 
  -2   9   0        6.28        6.93      0.89 o 
  -1   9   0      161.00      150.43      3.60 o 
   0   9   0      100.02      110.01      2.47 o 
   1   9   0       43.91       45.59      1.72 o 
   2   9   0       19.79       21.35      1.25 o 
   3   9   0       35.00       31.48      1.52 o 
   4   9   0        0.96        0.39      0.67 o 
   5   9   0       46.45       46.09      1.86 o 
   6   9   0        2.44        2.45      0.78 o 
  -7  10   0        4.70        4.09      1.95 o 
  -6  10   0        0.99        0.19      1.36 o 
  -5  10   0       21.92       26.26      2.92 o 
  -4  10   0       33.20       29.73      1.53 o 
  -3  10   0      106.73      109.36      3.45 o 
  -2  10   0        3.95        3.29      0.78 o 
  -1  10   0       15.62       13.09      1.04 o 
   0  10   0        4.50        3.69      0.74 o 
   1  10   0        1.64        0.05      0.75 o 
   2  10   0        4.68        5.50      1.00 o 
   3  10   0       11.76       11.60      1.65 o 
   4  10   0       27.44       32.93      2.01 o 
  -6  11   0       21.04       23.35      3.11 o 
  -5  11   0        7.71        8.37      2.14 o 
  -4  11   0        0.51        0.26      0.70 o 
  -3  11   0        1.28        1.31      0.79 o 
  -2  11   0       19.16       15.51      1.36 o 
  -1  11   0        1.36        0.39      1.17 o 
   0  11   0       23.03       23.15      2.33 o 
   1  11   0        1.60        0.61      0.89 o 
   2  11   0       27.70       27.78      1.85 o 
  -2  12   0       21.71       22.37      2.14 o 
  -1  12   0       22.38       21.40      2.14 o 
  -1 -12   1       37.58       40.24      2.27 o 
   0 -12   1       24.62       27.43      2.53 o 
   1 -12   1        1.31        2.53      1.36 o 
   2 -12   1        1.25        0.00      0.97 o 
   3 -12   1        0.84       -0.06      0.82 o 
   4 -12   1        0.53       -0.30      0.68 o 
  -3 -11   1       25.92       29.31      1.91 o 
  -2 -11   1        2.60        1.63      0.89 o 
  -1 -11   1        0.05       -0.41      0.75 o 
   0 -11   1        1.94        1.17      1.17 o 
   1 -11   1       78.95       76.23      3.40 o 
   2 -11   1       11.16       10.20      1.22 o 
   3 -11   1        2.21        2.04      0.88 o 
   4 -11   1        3.95        3.92      0.85 o 
   5 -11   1       43.24       46.11      3.89 o 
   6 -11   1        0.29       -0.89      1.12 o 
  -5 -10   1        0.16       -0.71      0.71 o 
  -4 -10   1        0.15        0.99      0.82 o 
  -3 -10   1       16.81       16.50      1.49 o 
  -2 -10   1        3.96        4.72      0.88 o 
  -1 -10   1       13.53       16.61      1.44 o 
   0 -10   1        6.92        5.85      0.79 o 
   1 -10   1       28.59       26.33      1.57 o 
   2 -10   1       42.93       43.15      1.80 o 
   3 -10   1        1.89        2.12      0.79 o 
   4 -10   1        3.83        3.17      0.70 o 
   5 -10   1        2.06        0.39      1.36 o 
   6 -10   1        8.75        9.89      3.11 o 
   7 -10   1       12.61       13.38      1.91 o 
   8 -10   1        0.01       -0.24      1.26 o 
  -6  -9   1       79.37       88.99      2.29 o 
  -5  -9   1        0.23        0.04      0.59 o 
  -4  -9   1        5.69        6.93      0.91 o 
  -3  -9   1      709.36      744.06     15.44 o 
  -2  -9   1        7.91        6.69      0.72 o 
  -1  -9   1       46.24       45.41      1.68 o 
   0  -9   1       34.30       34.87      1.54 o 
   1  -9   1       18.41       19.39      1.11 o 
   2  -9   1        4.97        5.16      0.71 o 
   3  -9   1       14.42       13.52      0.94 o 
   4  -9   1       95.15       87.94      2.30 o 
   5  -9   1       99.88      114.47      3.90 o 
   6  -9   1        9.43        7.48      1.54 o 
   7  -9   1       27.28       30.10      2.33 o 
   8  -9   1        0.39        1.36      1.12 o 
   9  -9   1        1.09       -0.65      1.18 o 
  -7  -8   1       19.01       23.41      1.06 o 
  -6  -8   1        9.84        9.34      0.84 o 
  -5  -8   1       80.68       71.81      1.75 o 
  -4  -8   1       36.36       39.10      1.37 o 
  -3  -8   1      483.11      489.74      7.10 o 
  -2  -8   1       29.52       27.15      1.04 o 
  -1  -8   1       36.91       31.15      1.35 o 
   0  -8   1        2.58        1.61      0.49 o 
   1  -8   1       14.36       17.67      0.90 o 
   2  -8   1       61.61       63.37      1.88 o 
   3  -8   1        0.43        0.23      0.42 o 
   4  -8   1        1.47        1.40      0.46 o 
   5  -8   1      309.60      304.34      8.10 o 
   6  -8   1        3.60        3.70      0.77 o 
   7  -8   1        0.07        0.96      0.51 o 
   8  -8   1        0.02       -0.87      0.87 o 
   9  -8   1        0.43       -0.31      1.02 o 
  -8  -7   1        7.58        5.84      1.00 o 
  -7  -7   1       62.11       59.67      1.59 o 
  -6  -7   1       25.81       23.84      1.32 o 
  -5  -7   1      145.03      140.48      2.60 o 
  -4  -7   1       15.76       13.39      0.82 o 
  -3  -7   1        0.47       -0.39      0.39 o 
  -2  -7   1      106.75       96.48      1.60 o 
  -1  -7   1        1.36        1.34      0.33 o 
   0  -7   1      468.37      509.10      6.68 o 
   1  -7   1     1057.45     1094.46     15.12 o 
   2  -7   1      165.65      152.64      2.87 o 
   3  -7   1       63.13       62.12      1.52 o 
   4  -7   1        1.63       -0.08      0.24 o 
   5  -7   1       90.47       82.62      3.79 o 
   6  -7   1        7.20        4.98      1.03 o 
   7  -7   1       67.02       70.52      5.45 o 
   8  -7   1        1.22        1.09      1.00 o 
   9  -7   1        0.45        0.96      1.15 o 
  10  -7   1        0.16       -0.77      1.02 o 
  -9  -6   1        0.78        1.08      0.75 o 
  -8  -6   1       26.96       26.37      2.00 o 
  -7  -6   1        1.02        0.12      0.66 o 
  -6  -6   1       25.98       22.87      0.89 o 
  -5  -6   1       12.17       12.13      0.69 o 
  -4  -6   1      147.42      137.38      2.70 o 
  -3  -6   1      117.26      117.37      1.90 o 
  -2  -6   1      904.63      936.83     10.88 o 
  -1  -6   1      165.19      174.23      2.38 o 
   0  -6   1      364.39      413.05      5.43 o 
   1  -6   1      250.35      268.61      3.67 o 
   2  -6   1        0.12        0.87      0.41 o 
   3  -6   1       29.82       23.34      0.83 o 
   4  -6   1       47.22       51.23      1.46 o 
   5  -6   1       33.35       30.40      1.33 o 
   6  -6   1       56.36       55.67      2.66 o 
   7  -6   1        0.88        0.16      0.97 o 
   8  -6   1        1.22        2.38      1.00 o 
   9  -6   1       26.46       18.19      4.28 o 
  10  -6   1        2.39        4.41      1.33 o 
 -10  -5   1       15.34       15.78      3.40 o 
  -9  -5   1        4.40        5.50      0.91 o 
  -8  -5   1       31.23       28.93      1.45 o 
  -7  -5   1        6.44        5.96      0.67 o 
  -6  -5   1      241.52      243.50      3.77 o 
  -5  -5   1        8.58        8.64      0.55 o 
  -4  -5   1       21.63       23.54      0.84 o 
  -3  -5   1       15.32       14.11      0.82 o 
  -2  -5   1      881.40      915.80     10.57 o 
  -1  -5   1       90.48       79.53      1.26 o 
   0  -5   1        0.29        0.16      0.19 o 
   1  -5   1      103.20      126.71      1.75 o 
   2  -5   1      537.84      556.61      6.50 o 
   3  -5   1        0.73        0.58      0.18 o 
   4  -5   1      162.71      163.07      5.74 o 
   5  -5   1      374.54      360.52      7.15 o 
   6  -5   1       49.31       55.80      3.02 o 
   7  -5   1       85.04       83.09      3.35 o 
   8  -5   1        0.60       -0.07      0.82 o 
   9  -5   1       20.06       17.43      1.73 o 
  10  -5   1        0.04        0.67      0.72 o 
  11  -5   1        2.05        3.93      2.53 o 
 -10  -4   1        1.47        2.06      0.77 o 
  -9  -4   1        1.61        0.68      0.63 o 
  -8  -4   1       14.43       14.71      1.04 o 
  -7  -4   1        0.27        0.23      0.45 o 
  -6  -4   1      185.77      176.45      3.30 o 
  -5  -4   1       13.74        9.74      0.38 o 
  -4  -4   1      185.44      207.51      2.52 o 
  -3  -4   1      183.73      188.02      2.57 o 
  -2  -4   1        0.08        4.35      0.35 o 
  -1  -4   1        3.28        1.04      0.16 o 
   0  -4   1     2024.61     2110.40     24.19 o 
   1  -4   1      401.54      393.59      4.43 o 
   2  -4   1      653.46      662.99      7.61 o 
   3  -4   1      106.62      107.04      3.21 o 
   4  -4   1      768.26      787.72     14.49 o 
   5  -4   1        1.12       -0.10      0.31 o 
   6  -4   1       10.86        7.69      0.99 o 
   7  -4   1       25.04       30.78      1.21 o 
   8  -4   1       33.77       33.15      2.05 o 
   9  -4   1        3.87        4.27      0.92 o 
  10  -4   1        0.97        1.28      0.73 o 
  11  -4   1        1.74        4.67      2.33 o 
 -10  -3   1       21.25       24.60      1.34 o 
  -9  -3   1        7.53        7.38      0.63 o 
  -8  -3   1       33.16       30.29      1.05 o 
  -7  -3   1       22.55       21.47      0.86 o 
  -6  -3   1      132.76      134.77      2.57 o 
  -5  -3   1      540.00      501.52      7.10 o 
  -4  -3   1      194.53      173.37      2.10 o 
  -3  -3   1     2725.51     2959.73     35.44 o 
  -2  -3   1     1139.76     1181.43     12.06 o 
  -1  -3   1      282.93      277.78      3.13 o 
   0  -3   1      162.06      160.97      2.24 o 
   1  -3   1     4631.25     4633.13     46.77 o 
   2  -3   1       46.66       36.66      0.62 o 
   3  -3   1       97.72       99.15      2.20 o 
   4  -3   1      298.14      314.30      6.04 o 
   5  -3   1     1467.25     1534.17     47.08 o 
   6  -3   1       48.18       41.76      1.96 o 
   7  -3   1      117.92      120.03      8.27 o 
   8  -3   1       12.32       15.18      1.07 o 
   9  -3   1       11.28       10.57      2.82 o 
  10  -3   1       10.31        8.20      0.90 o 
  11  -3   1        0.26       -0.39      0.72 o 
 -11  -2   1        0.10       -0.14      0.62 o 
 -10  -2   1        5.00        4.72      0.71 o 
  -9  -2   1       34.77       39.77      1.51 o 
  -8  -2   1     1050.29     1021.03     21.53 o 
  -7  -2   1       15.42       14.20      0.77 o 
  -6  -2   1       13.92       15.45      0.74 o 
  -5  -2   1       13.44       13.82      0.69 o 
  -4  -2   1       64.32       76.47      1.48 o 
  -3  -2   1        0.23        1.01      0.20 o 
  -2  -2   1      648.60      686.49     10.69 o 
  -1  -2   1      284.84      318.77      3.89 o 
   0  -2   1        3.22        5.82      0.22 o 
   1  -2   1      571.20      646.36      7.52 o 
   2  -2   1      651.76      607.88      9.24 o 
   3  -2   1       83.48       90.15      2.68 o 
   5  -2   1       14.07        8.61      0.89 o 
   6  -2   1       93.36      107.91      4.96 o 
   7  -2   1      206.96      217.66      5.45 o 
   8  -2   1       19.17       18.77      1.04 o 
   9  -2   1        0.42        1.40      0.55 o 
  10  -2   1        3.14        1.90      0.71 o 
  11  -2   1        5.74        7.78      0.97 o 
 -11  -1   1       35.99       38.29      2.63 o 
 -10  -1   1        3.30        2.88      0.79 o 
  -9  -1   1      367.63      370.73      8.44 o 
  -8  -1   1      119.27      121.25      3.15 o 
  -7  -1   1      404.68      408.39      7.49 o 
  -6  -1   1       49.90       40.25      2.89 o 
  -5  -1   1      145.81      150.01      2.97 o 
  -4  -1   1       64.81       83.78      1.65 o 
  -3  -1   1     2915.58     2797.23     37.42 o 
  -2  -1   1      194.92      181.76      2.36 o 
  -1  -1   1      404.91      380.12      4.12 o 
   0  -1   1      346.28      330.94      3.05 o 
   1  -1   1     3797.04     3509.18     52.68 o 
   2  -1   1     6295.39     5814.00    102.36 o 
   3  -1   1      277.81      246.30      4.50 o 
   4  -1   1     1237.03     1145.88     30.69 o 
   5  -1   1      551.32      517.40      9.35 o 
   6  -1   1      302.88      296.14      5.64 o 
   7  -1   1        1.51        1.21      0.47 o 
   8  -1   1      111.87      109.70      5.72 o 
   9  -1   1       19.17       19.72      1.07 o 
  10  -1   1       14.38       16.95      1.18 o 
  11  -1   1        0.01       -0.78      0.78 o 
 -11   0   1       14.26       16.34      1.36 o 
 -10   0   1        6.76        7.78      0.85 o 
  -9   0   1       77.29       81.03      5.93 o 
  -8   0   1        0.94        0.79      0.79 o 
  -7   0   1        8.34        8.51      0.73 o 
  -6   0   1       13.01       14.58      0.97 o 
  -5   0   1      323.40      304.77      5.89 o 
  -4   0   1      530.02      517.60     11.30 o 
  -3   0   1      402.56      370.90      8.14 o 
  -2   0   1     4364.52     4316.73     91.35 o 
  -1   0   1      997.61      904.33     10.56 o 
   0   0   1     1871.26     1776.75     16.20 o 
   1   0   1      752.68      731.01      8.29 o 
   2   0   1      559.04      494.87      6.44 o 
   3   0   1      408.90      397.97      7.09 o 
   4   0   1        0.52       -0.25      0.25 o 
   5   0   1      431.69      448.76      8.13 o 
   6   0   1        7.77        4.71      0.50 o 
   7   0   1       66.42       66.63      1.83 o 
   8   0   1      127.56      127.03      2.97 o 
   9   0   1       26.02       29.86      2.09 o 
  10   0   1        8.87       10.12      2.14 o 
  11   0   1        0.99        2.33      0.82 o 
  -9   1   1       72.05       79.77      4.47 o 
  -8   1   1       39.02       45.07      4.09 o 
  -7   1   1       14.87       15.26      1.36 o 
  -6   1   1      434.77      474.67     11.49 o 
  -5   1   1       56.93       81.32      3.50 o 
  -4   1   1      137.41      161.29      5.84 o 
  -3   1   1      451.69      412.84     13.62 o 
  -2   1   1    13035.64    12488.08    396.50 o 
  -1   1   1      944.04      982.02     14.33 o 
   0   1   1       29.40       30.67      0.39 o 
   1   1   1        1.52        2.47      0.16 o 
   2   1   1      871.84      849.80     10.53 o 
   3   1   1        0.83        0.15      0.13 o 
   4   1   1      619.93      540.11      9.63 o 
   5   1   1      301.45      294.09      5.56 o 
   6   1   1      177.13      172.02      3.58 o 
   7   1   1      120.41      117.26      2.71 o 
   8   1   1        3.73        3.15      0.66 o 
   9   1   1       46.45       50.07      2.01 o 
  10   1   1        5.61        5.58      0.93 o 
  11   1   1       14.70       25.29      2.72 o 
 -10   2   1        0.36        0.46      1.46 o 
  -9   2   1        7.73        6.70      1.12 o 
  -8   2   1       24.62       25.42      2.43 o 
  -7   2   1       49.27       42.72      2.05 o 
  -6   2   1       61.15       48.64      2.72 o 
  -5   2   1      700.44      781.14     25.88 o 
  -4   2   1      346.55      369.85     12.65 o 
  -3   2   1        0.29        1.56      0.58 o 
  -2   2   1    13793.73    13449.67    226.58 o 
  -1   2   1      567.73      536.11      5.95 o 
   0   2   1      655.71      707.98      7.63 o 
   1   2   1     2177.79     2368.20     25.17 o 
   2   2   1     4378.10     4452.56     44.83 o 
   3   2   1      215.67      234.77      2.86 o 
   4   2   1       18.32       31.15      1.23 o 
   5   2   1       58.43       60.29      1.19 o 
   6   2   1        2.14        4.92      0.49 o 
   7   2   1       10.54        9.67      0.67 o 
   8   2   1        4.19        2.98      0.54 o 
   9   2   1       16.05       14.94      0.92 o 
  10   2   1       54.73       58.13      2.43 o 
 -11   3   1        0.91        3.52      1.15 o 
 -10   3   1       21.83       25.68      5.06 o 
  -9   3   1       17.51       15.80      1.54 o 
  -8   3   1       52.26       41.03      2.82 o 
  -7   3   1       26.03       28.40      2.14 o 
  -6   3   1       73.83       74.90      3.70 o 
  -5   3   1        3.30        7.20      1.17 o 
  -4   3   1       32.69       40.80      1.30 o 
  -3   3   1     1829.69     1901.45     59.05 o 
  -2   3   1     4156.01     4251.74     47.49 o 
  -1   3   1     2421.12     2552.89     25.79 o 
   0   3   1      309.49      371.42      4.15 o 
   1   3   1      332.68      343.63      3.88 o 
   2   3   1      449.53      504.31      5.58 o 
   3   3   1        1.67        2.21      0.25 o 
   4   3   1        0.91        4.47      0.27 o 
   5   3   1      564.21      561.09      6.48 o 
   6   3   1       11.89        9.98      0.60 o 
   7   3   1       19.51       18.43      0.90 o 
   8   3   1        7.37        5.29      0.66 o 
   9   3   1       10.49        9.74      0.94 o 
  10   3   1        4.79        6.25      1.02 o 
 -11   4   1        1.82       -0.27      1.26 o 
 -10   4   1        1.60        1.53      1.00 o 
  -9   4   1        2.01       -0.22      0.85 o 
  -8   4   1       99.50       89.04      3.49 o 
  -7   4   1      120.96      112.06      5.25 o 
  -6   4   1      184.01      191.90      4.77 o 
  -5   4   1       41.99       32.22      1.30 o 
  -4   4   1      477.94      509.91     15.08 o 
  -3   4   1      128.71      115.51      1.75 o 
  -2   4   1     2114.27     2306.78     23.91 o 
  -1   4   1     2106.71     2224.89     24.03 o 
   0   4   1      186.27      159.41      2.04 o 
   1   4   1      187.97      198.79      2.57 o 
   2   4   1        4.51        7.45      0.35 o 
   3   4   1      610.05      612.37      6.70 o 
   4   4   1       33.20       33.51      0.79 o 
   5   4   1       86.02       82.99      1.50 o 
   6   4   1        8.66        5.87      0.48 o 
   7   4   1      268.04      256.94      4.68 o 
   8   4   1        1.81        2.45      0.67 o 
   9   4   1       16.26       20.72      1.34 o 
 -11   5   1        2.67        1.86      1.18 o 
 -10   5   1       21.70       24.59      5.93 o 
  -9   5   1       17.70       13.64      1.65 o 
  -8   5   1       16.57       10.90      1.75 o 
  -7   5   1       27.52       31.13      2.53 o 
  -6   5   1      118.86      115.95      5.45 o 
  -5   5   1       57.01       57.26      2.01 o 
  -4   5   1      205.63      185.20      3.48 o 
  -3   5   1       38.56       41.79      0.80 o 
  -2   5   1      472.08      517.84     10.41 o 
  -1   5   1       21.65       20.38      0.94 o 
   0   5   1       51.64       39.43      0.82 o 
   1   5   1      425.33      432.60      5.22 o 
   2   5   1      151.60      147.02      2.44 o 
   3   5   1        1.37        0.57      0.37 o 
   4   5   1      763.60      731.15      9.32 o 
   5   5   1      565.21      535.36      7.61 o 
   6   5   1       57.29       48.98      1.24 o 
   7   5   1        6.28        6.64      0.88 o 
   8   5   1        4.07        4.76      0.88 o 
   9   5   1        2.19        1.43      1.12 o 
 -10   6   1       12.09       14.07      1.76 o 
  -9   6   1        3.10        1.54      1.12 o 
  -8   6   1        9.26        9.53      1.75 o 
  -7   6   1       60.48       55.64      3.70 o 
  -6   6   1       88.06       80.93      4.47 o 
  -5   6   1       53.88       51.29      2.82 o 
  -4   6   1      104.18       93.04      2.07 o 
  -3   6   1      157.14      162.86      3.18 o 
  -2   6   1      119.50      134.43      3.90 o 
  -1   6   1      251.90      217.75      3.08 o 
   0   6   1      148.39      144.02      2.06 o 
   1   6   1      232.36      238.49      3.15 o 
   2   6   1       90.25       91.56      1.64 o 
   3   6   1      369.40      362.20      4.90 o 
   4   6   1      653.94      643.35      9.05 o 
   5   6   1      231.19      226.66      3.71 o 
   6   6   1        1.88        2.11      0.52 o 
   7   6   1        0.32        0.00      0.70 o 
   8   6   1        6.74        5.27      0.94 o 
 -10   7   1        0.01        2.16      2.53 o 
  -9   7   1       13.73       18.47      1.91 o 
  -8   7   1       10.44       13.04      2.14 o 
  -7   7   1       28.82       32.49      2.92 o 
  -6   7   1      141.80      157.22      4.62 o 
  -5   7   1      516.52      512.21     12.79 o 
  -4   7   1      160.08      152.33      3.39 o 
  -3   7   1       61.09       62.98      1.77 o 
  -2   7   1       32.99       29.10      1.27 o 
  -1   7   1       10.83       14.90      0.80 o 
   0   7   1      230.30      223.85      3.31 o 
   1   7   1      174.03      175.08      2.69 o 
   2   7   1     1616.54     1662.18     20.33 o 
   3   7   1       89.11       87.94      1.88 o 
   4   7   1       51.06       48.52      1.37 o 
   5   7   1       10.02        9.34      0.72 o 
   6   7   1       68.22       65.93      1.99 o 
   7   7   1       44.39       44.91      1.91 o 
  -9   8   1        0.97        6.23      2.53 o 
  -8   8   1        7.48        8.95      1.95 o 
  -7   8   1        1.15        1.23      2.43 o 
  -6   8   1        1.66        0.27      0.65 o 
  -5   8   1       10.49        8.74      1.12 o 
  -4   8   1       27.88       28.85      1.16 o 
  -3   8   1      133.68      123.60      2.97 o 
  -2   8   1        0.76        0.31      0.48 o 
  -1   8   1        4.96        5.23      0.60 o 
   0   8   1       49.61       52.08      1.53 o 
   1   8   1        0.29       -0.33      0.46 o 
   2   8   1      165.94      171.55      3.34 o 
   3   8   1        0.76       -0.13      0.52 o 
   4   8   1       67.53       65.00      1.67 o 
   5   8   1        4.17        4.49      0.75 o 
   6   8   1        0.00       -0.56      0.65 o 
  -8   9   1        3.11        1.36      1.56 o 
  -7   9   1        0.00       -1.17      1.17 o 
  -6   9   1       67.89       68.09      4.47 o 
  -5   9   1        4.68        5.45      1.75 o 
  -4   9   1        9.55        7.46      0.72 o 
  -3   9   1       94.94       96.14      3.62 o 
  -2   9   1      197.80      195.44      4.40 o 
  -1   9   1       15.34       12.21      0.96 o 
   0   9   1       63.36       62.16      1.74 o 
   1   9   1        0.00       -0.56      0.56 o 
   2   9   1        1.20        0.71      0.71 o 
   3   9   1        0.14       -0.10      0.79 o 
   4   9   1        3.63        1.56      0.80 o 
   5   9   1       34.98       37.08      1.74 o 
  -7  10   1        0.70        1.95      1.75 o 
  -6  10   1       10.37       12.26      2.33 o 
  -5  10   1        0.00        0.19      1.36 o 
  -4  10   1       67.32       62.70      2.30 o 
  -3  10   1        2.40        1.93      0.82 o 
  -2  10   1        0.02        0.23      0.79 o 
  -1  10   1       14.49       12.38      1.04 o 
   0  10   1       20.12       19.84      2.14 o 
   1  10   1        0.08       -0.88      0.88 o 
   2  10   1       23.65       24.28      1.87 o 
   3  10   1        4.14        6.53      1.22 o 
   4  10   1       19.73       18.75      2.04 o 
  -5  11   1       12.51       17.12      2.72 o 
  -4  11   1       14.42       11.62      1.18 o 
  -3  11   1       15.44       14.26      1.30 o 
  -2  11   1       11.47       11.71      1.26 o 
  -1  11   1       55.59       47.47      2.92 o 
   0  11   1       13.95       15.37      1.95 o 
   1  11   1       41.42       37.90      2.13 o 
  -2 -12   2       22.56       16.15      2.14 o 
  -1 -12   2        0.68        0.58      0.96 o 
   0 -12   2       24.40       20.62      2.33 o 
   1 -12   2        3.13        3.50      1.36 o 
   2 -12   2       53.32       49.42      3.11 o 
   3 -12   2       10.88       12.32      1.16 o 
   4 -12   2       15.34       18.07      1.24 o 
  -4 -11   2        4.00        4.82      2.43 o 
  -3 -11   2       29.74       28.65      1.91 o 
  -2 -11   2       34.99       32.00      3.89 o 
  -1 -11   2       11.63       12.23      1.30 o 
   0 -11   2        7.18        5.84      1.56 o 
   1 -11   2       12.99        9.61      1.16 o 
   2 -11   2       68.57       68.04      5.06 o 
   3 -11   2        8.79        9.39      1.02 o 
   4 -11   2        2.00        2.32      0.66 o 
   5 -11   2        0.46       -0.14      1.12 o 
   6 -11   2        4.72        3.88      1.85 o 
  -5 -10   2       19.21       20.24      2.04 o 
  -4 -10   2       12.93       16.01      1.40 o 
  -3 -10   2        0.07       -0.24      0.88 o 
  -2 -10   2       96.47      102.32      3.89 o 
  -1 -10   2       18.50       21.17      1.44 o 
   0 -10   2       42.28       42.53      1.64 o 
   1 -10   2        6.73        7.84      0.90 o 
   2 -10   2       38.80       38.88      1.56 o 
   3 -10   2        3.43        2.86      0.66 o 
   4 -10   2       10.78        7.76      0.87 o 
   5 -10   2       37.25       32.33      2.43 o 
   6 -10   2       14.39       17.70      1.91 o 
   7 -10   2       28.27       28.72      2.33 o 
   8 -10   2        5.33        7.38      1.68 o 
  -7  -9   2       36.59       44.05      1.54 o 
  -6  -9   2       54.62       53.24      1.68 o 
  -5  -9   2       10.21        7.18      0.91 o 
  -4  -9   2        1.71        2.28      0.62 o 
  -3  -9   2       33.41       35.90      1.42 o 
  -2  -9   2      297.66      292.12      5.93 o 
  -1  -9   2       59.52       67.99      2.05 o 
   0  -9   2        1.46        1.31      0.49 o 
   1  -9   2        0.00       -0.29      0.48 o 
   2  -9   2       40.70       38.27      1.48 o 
   3  -9   2       68.19       70.07      2.06 o 
   4  -9   2       76.95       76.22      1.90 o 
   5  -9   2       23.92       26.16      1.48 o 
   6  -9   2       46.18       47.71      2.74 o 
   7  -9   2        0.02        1.27      1.12 o 
   8  -9   2        0.11       -0.03      1.12 o 
  -8  -8   2       46.73       49.88      2.09 o 
  -7  -8   2        0.32       -0.55      0.59 o 
  -6  -8   2        9.98        9.45      0.79 o 
  -5  -8   2       54.92       55.26      1.64 o 
  -4  -8   2       19.87       18.08      0.97 o 
  -3  -8   2      190.36      179.03      3.08 o 
  -2  -8   2        0.52        0.47      0.51 o 
  -1  -8   2      234.56      233.68      3.71 o 
   0  -8   2      125.31      120.78      2.88 o 
   1  -8   2       75.57       78.17      1.84 o 
   2  -8   2      239.29      237.08      4.97 o 
   3  -8   2       57.03       54.65      1.65 o 
   4  -8   2       63.76       66.68      1.66 o 
   5  -8   2      192.68      204.06      4.91 o 
   6  -8   2      167.39      166.49      4.23 o 
   7  -8   2       20.10       16.91      1.18 o 
   8  -8   2        1.75        1.68      0.64 o 
   9  -8   2        4.75        2.65      1.30 o 
  -9  -7   2        9.77       15.13      1.75 o 
  -8  -7   2        0.00        0.06      0.67 o 
  -7  -7   2       27.28       28.33      1.06 o 
  -6  -7   2        5.86        6.11      0.59 o 
  -5  -7   2       17.32       16.43      0.77 o 
  -4  -7   2      106.45       97.67      2.19 o 
  -3  -7   2       68.31       68.09      1.52 o 
  -2  -7   2       87.63      102.80      1.63 o 
  -1  -7   2      441.05      448.18      5.50 o 
   0  -7   2        5.38        6.49      0.46 o 
   1  -7   2       17.90       15.69      0.60 o 
   2  -7   2       33.07       36.00      1.09 o 
   3  -7   2        0.07        0.00      0.35 o 
   4  -7   2      127.13      124.87      2.10 o 
   5  -7   2        0.84       -0.33      0.77 o 
   6  -7   2        1.09        0.52      0.49 o 
   7  -7   2       86.97       83.96      2.52 o 
   8  -7   2        1.69        2.41      1.12 o 
   9  -7   2        0.11        0.60      1.12 o 
  10  -7   2        2.77        1.27      1.02 o 
  -9  -6   2       42.41       51.29      1.98 o 
  -8  -6   2       13.99       16.22      1.16 o 
  -7  -6   2        0.01        0.16      0.48 o 
  -6  -6   2       36.97       39.76      1.68 o 
  -5  -6   2       13.40       15.59      0.78 o 
  -4  -6   2      157.36      164.02      3.04 o 
  -3  -6   2        1.66        1.27      0.31 o 
  -2  -6   2       65.69       70.09      1.19 o 
  -1  -6   2      118.56      142.17      1.99 o 
   0  -6   2      121.69      110.41      1.77 o 
   1  -6   2      367.09      367.34      4.84 o 
   2  -6   2        1.29        0.34      0.22 o 
   3  -6   2      127.11      119.61      2.00 o 
   4  -6   2      220.25      228.64      3.98 o 
   5  -6   2       61.16       57.28      1.81 o 
   6  -6   2       65.98       64.35      4.47 o 
   7  -6   2       99.32       95.18      3.71 o 
   8  -6   2        4.51        5.00      1.26 o 
   9  -6   2        0.44       -0.34      0.69 o 
  10  -6   2        8.36        6.03      2.24 o 
 -10  -5   2        5.93        7.79      1.28 o 
  -9  -5   2        0.24       -0.55      0.63 o 
  -8  -5   2        0.14       -0.36      0.79 o 
  -7  -5   2      197.46      194.90      3.67 o 
  -6  -5   2       18.04       19.46      0.73 o 
  -5  -5   2       54.72       52.42      1.20 o 
  -4  -5   2       80.64       79.93      1.58 o 
  -3  -5   2      757.92      787.97     10.90 o 
  -2  -5   2      142.86      192.27      2.50 o 
  -1  -5   2        7.33       14.72      0.47 o 
   0  -5   2       28.80       26.95      0.99 o 
   1  -5   2      267.47      279.19      3.48 o 
   2  -5   2      311.91      331.50      4.09 o 
   3  -5   2       58.03       42.55      0.78 o 
   4  -5   2      176.31      190.21      3.11 o 
   5  -5   2       55.84       58.56      2.46 o 
   6  -5   2       66.36       65.68      4.77 o 
   7  -5   2       14.44       13.88      1.40 o 
   8  -5   2        9.88        6.85      1.26 o 
   9  -5   2        5.50        3.28      0.89 o 
  10  -5   2        7.08        8.15      1.07 o 
 -10  -4   2       19.13       20.32      1.27 o 
  -9  -4   2       10.97       10.11      0.78 o 
  -8  -4   2       76.89       81.07      1.95 o 
  -7  -4   2      110.67      114.07      2.71 o 
  -6  -4   2       15.45       16.31      0.78 o 
  -5  -4   2      353.87      341.53      4.08 o 
  -4  -4   2      846.00      902.65     11.52 o 
  -3  -4   2       11.18        6.60      0.34 o 
  -2  -4   2     2127.90     2276.90     23.71 o 
  -1  -4   2     2264.84     2400.51     24.23 o 
   0  -4   2      249.42      248.25      2.91 o 
   1  -4   2      335.57      347.88      3.76 o 
   2  -4   2       65.37       84.32      1.33 o 
   3  -4   2      357.75      429.47      5.08 o 
   4  -4   2       78.56       93.60      3.40 o 
   5  -4   2        0.04       -0.31      0.31 o 
   6  -4   2       36.85       34.95      1.29 o 
   7  -4   2      145.42      146.47      4.06 o 
   8  -4   2        1.79        2.30      0.71 o 
   9  -4   2       14.07       13.61      1.06 o 
  10  -4   2       10.14       12.16      2.53 o 
  11  -4   2        4.90        7.98      2.53 o 
 -11  -3   2       14.60       18.64      1.31 o 
 -10  -3   2        2.33        2.85      0.73 o 
  -9  -3   2       45.59       45.52      1.68 o 
  -8  -3   2       25.52       25.94      1.23 o 
  -7  -3   2       96.21       99.34      4.51 o 
  -6  -3   2      139.18      127.25      3.16 o 
  -5  -3   2      471.57      441.11      6.92 o 
  -4  -3   2      837.41      890.67      9.99 o 
  -3  -3   2      414.17      461.22      8.43 o 
  -2  -3   2      183.62      227.14      2.95 o 
  -1  -3   2      287.15      325.54      3.45 o 
   0  -3   2      526.28      553.18      6.93 o 
   1  -3   2      311.73      307.71      3.26 o 
   2  -3   2      130.10      110.89      1.42 o 
   3  -3   2       23.35       29.11      0.68 o 
   4  -3   2      116.58       87.45      2.09 o 
   5  -3   2        1.24        1.90      0.50 o 
   6  -3   2       16.63       16.58      1.02 o 
   7  -3   2       56.78       52.96      3.21 o 
   8  -3   2       12.27       17.26      1.20 o 
   9  -3   2        0.27       -0.29      0.97 o 
  10  -3   2        4.36        6.28      2.14 o 
  11  -3   2       18.74       21.09      1.53 o 
 -11  -2   2        5.23        4.62      0.84 o 
 -10  -2   2       47.38       49.11      2.14 o 
  -9  -2   2       68.01       70.30      2.38 o 
  -8  -2   2      475.18      463.69     10.18 o 
  -7  -2   2       76.49       78.10      1.97 o 
  -6  -2   2       12.00       16.46      0.70 o 
  -5  -2   2       52.14       55.00      1.57 o 
  -4  -2   2      706.27      722.45      9.82 o 
  -3  -2   2      217.40      207.51      2.56 o 
  -2  -2   2       13.15       17.07      0.39 o 
  -1  -2   2    20566.74    18328.54    168.85 o 
   0  -2   2     3938.88     4077.60     41.20 o 
   1  -2   2      460.94      469.93      4.86 o 
   2  -2   2       83.42       94.80      1.22 o 
   3  -2   2      249.47      221.45      5.23 o 
   4  -2   2      213.98      167.32      4.77 o 
   5  -2   2      725.46      687.70     18.39 o 
   6  -2   2      151.55      148.66      3.88 o 
   7  -2   2      172.36      178.29      5.64 o 
   8  -2   2       35.42       32.89      1.53 o 
   9  -2   2        7.53        6.02      0.87 o 
  10  -2   2        6.57        8.22      1.02 o 
  11  -2   2        1.25        0.39      0.78 o 
 -11  -1   2        0.41        1.31      0.62 o 
 -10  -1   2       64.42       64.55      6.23 o 
  -9  -1   2       46.46       42.46      2.14 o 
  -8  -1   2      188.09      195.39      3.97 o 
  -7  -1   2       24.16       25.48      1.63 o 
  -6  -1   2       15.60       16.92      0.53 o 
  -5  -1   2        8.26       10.42      0.42 o 
  -4  -1   2       52.94       37.14      0.74 o 
  -3  -1   2     1621.39     1535.02     20.19 o 
  -2  -1   2     1767.43     1689.05     17.14 o 
  -1  -1   2     2940.79     2812.35     27.08 o 
   0  -1   2     1165.69     1210.98     11.56 o 
   1  -1   2      277.42      252.08      2.80 o 
   2  -1   2      663.21      641.58     11.37 o 
   3  -1   2     1251.82     1227.48     16.43 o 
   4  -1   2        4.62        7.58      0.54 o 
   5  -1   2      287.19      301.78      5.73 o 
   6  -1   2        0.44        0.93      0.49 o 
   7  -1   2      562.14      521.77      9.64 o 
   8  -1   2       45.22       38.67      1.44 o 
   9  -1   2        0.10        0.39      0.60 o 
  10  -1   2        4.35        3.78      0.87 o 
  -9   0   2       75.57       79.33      2.88 o 
  -8   0   2       39.15       42.98      1.55 o 
  -7   0   2        0.64        0.32      0.50 o 
  -6   0   2      795.36      801.44     17.53 o 
  -5   0   2      135.80      133.45      3.35 o 
  -4   0   2      306.42      353.31     11.87 o 
  -3   0   2      191.99      188.28      3.42 o 
  -2   0   2      369.88      330.54      4.67 o 
  -1   0   2      919.59      884.27      9.71 o 
   0   0   2     1404.75     1297.68     12.35 o 
   1   0   2      404.91      416.90      4.33 o 
   2   0   2     3595.29     3424.13     41.94 o 
   3   0   2     2990.24     3028.41     33.80 o 
   4   0   2        0.30        0.56      0.18 o 
   5   0   2       32.18       42.12      1.29 o 
   6   0   2        0.68        0.38      0.46 o 
   7   0   2      355.30      347.66      6.70 o 
   8   0   2        4.18        5.53      0.71 o 
   9   0   2       55.34       61.12      2.00 o 
  10   0   2        0.69        0.88      0.69 o 
  -9   1   2        6.40        4.18      0.97 o 
  -8   1   2        5.84        6.45      0.93 o 
  -7   1   2        1.27        0.58      0.78 o 
  -6   1   2        0.24        0.97      0.78 o 
  -5   1   2      411.24      472.96     15.95 o 
  -4   1   2     1615.88     1809.94     57.98 o 
  -2   1   2      890.67      833.14     10.77 o 
  -1   1   2     1565.02     1617.23     19.03 o 
   0   1   2      249.85      239.41      2.73 o 
   1   1   2        0.24        0.23      0.13 o 
   2   1   2        2.42        4.21      0.24 o 
   3   1   2       18.22       10.79      0.36 o 
   4   1   2      339.50      300.48      3.99 o 
   5   1   2      186.23      195.79      3.45 o 
   6   1   2        0.42        0.16      0.29 o 
   7   1   2        0.66        1.01      0.46 o 
   8   1   2        1.47        0.88      0.43 o 
   9   1   2        1.34        2.01      0.54 o 
  10   1   2        0.00       -0.93      1.26 o 
 -10   2   2       23.89       28.26      3.99 o 
  -9   2   2       21.95       20.53      1.54 o 
  -8   2   2       90.45       89.08      3.27 o 
  -7   2   2        1.75        1.36      0.78 o 
  -6   2   2       20.13       17.12      1.56 o 
  -5   2   2      179.36      140.08      5.64 o 
  -4   2   2       96.23      119.07      4.86 o 
  -3   2   2      277.77      317.22      7.17 o 
  -2   2   2     1688.07     1656.37     18.57 o 
  -1   2   2      965.30      990.16      9.51 o 
   0   2   2      520.90      557.37      6.30 o 
   1   2   2     1625.59     1734.40     20.12 o 
   2   2   2       11.01       22.61      0.46 o 
   3   2   2      841.30      928.32     10.63 o 
   4   2   2      585.56      623.93      7.91 o 
   5   2   2        6.69        7.18      0.37 o 
   6   2   2       98.03       97.97      2.47 o 
   7   2   2       72.51       72.82      1.79 o 
   8   2   2       38.96       39.16      1.44 o 
   9   2   2       27.33       33.29      1.77 o 
  10   2   2        3.73        3.04      1.85 o 
 -11   3   2        0.64        0.54      1.02 o 
 -10   3   2       15.30       10.82      1.44 o 
  -9   3   2       52.35       50.23      4.77 o 
  -8   3   2        5.02        2.14      1.17 o 
  -7   3   2       11.89       11.87      1.56 o 
  -6   3   2      149.83      142.80      6.03 o 
  -5   3   2       93.89       89.56      2.37 o 
  -4   3   2     3333.70     3504.12     97.57 o 
  -3   3   2      159.74      151.87      6.08 o 
  -2   3   2      103.62      124.70      1.60 o 
  -1   3   2      630.72      695.02      7.20 o 
   0   3   2      133.24      141.97      1.88 o 
   1   3   2      180.38      187.54      2.55 o 
   2   3   2      164.31      202.55      2.42 o 
   3   3   2       37.66       31.00      0.60 o 
   4   3   2       36.07       31.43      0.72 o 
   5   3   2       55.03       44.14      1.07 o 
   6   3   2      100.33       98.64      2.90 o 
   7   3   2       41.62       38.12      1.47 o 
   8   3   2        2.30        2.18      0.66 o 
   9   3   2        0.86        1.27      0.68 o 
 -11   4   2        1.95        4.16      2.14 o 
 -10   4   2        1.46        2.09      1.12 o 
  -9   4   2       18.45       17.70      2.14 o 
  -8   4   2        2.25        2.92      1.17 o 
  -7   4   2       14.89       20.66      1.02 o 
  -6   4   2       45.54       41.31      1.62 o 
  -5   4   2       14.67       13.89      1.02 o 
  -4   4   2     3043.05     3301.56    182.01 o 
  -3   4   2      136.90      150.89      2.35 o 
  -2   4   2       11.18        5.63      0.29 o 
  -1   4   2     1120.13     1251.00     13.44 o 
   0   4   2       52.89       55.88      0.96 o 
   1   4   2       98.14       82.17      1.30 o 
   2   4   2      685.78      711.74      8.32 o 
   3   4   2       84.53       76.81      1.19 o 
   4   4   2        2.49        0.71      0.32 o 
   5   4   2       27.29       29.69      0.86 o 
   6   4   2       60.15       58.26      1.35 o 
   7   4   2       20.58       16.90      1.11 o 
   8   4   2       21.03       20.57      1.29 o 
   9   4   2       42.60       49.32      2.00 o 
 -11   5   2        2.34        1.29      1.18 o 
 -10   5   2        0.05        1.06      1.02 o 
  -9   5   2        0.50        0.19      1.17 o 
  -8   5   2       19.54       16.54      2.14 o 
  -7   5   2       25.89       28.02      2.53 o 
  -6   5   2      700.87      683.67     23.54 o 
  -5   5   2        0.02       -0.78      0.78 o 
  -4   5   2      236.45      229.32      4.81 o 
  -3   5   2        6.12        7.15      0.35 o 
  -2   5   2      733.12      712.44     16.39 o 
  -1   5   2      182.13      201.69      2.61 o 
   0   5   2      411.12      409.39      4.97 o 
   1   5   2       67.02       51.32      1.01 o 
   2   5   2       15.60        9.39      0.47 o 
   3   5   2      202.98      195.30      2.66 o 
   4   5   2        0.29       -0.25      0.41 o 
   5   5   2        1.77        1.76      0.44 o 
   6   5   2        0.29        0.27      0.39 o 
   7   5   2       77.62       73.82      2.36 o 
   8   5   2       10.50       11.69      1.16 o 
 -10   6   2        3.34        3.08      1.33 o 
  -9   6   2        5.62        3.89      1.56 o 
  -8   6   2        0.14       -0.39      0.97 o 
  -7   6   2       44.78       39.11      3.11 o 
  -6   6   2       62.62       61.79      2.12 o 
  -5   6   2      339.37      325.82      8.38 o 
  -4   6   2       47.15       54.26      1.24 o 
  -3   6   2      171.45      170.51      5.30 o 
  -2   6   2       64.73       55.58      1.56 o 
  -1   6   2      166.05      179.20      5.60 o 
   0   6   2      191.06      185.24      2.54 o 
   1   6   2      471.52      454.60      5.60 o 
   2   6   2      884.00      888.73     10.44 o 
   3   6   2     1070.54     1098.07     12.59 o 
   4   6   2       80.16       77.23      1.75 o 
   5   6   2       10.41        9.08      0.71 o 
   6   6   2       19.82       18.99      1.24 o 
   7   6   2        0.25       -0.43      0.45 o 
   8   6   2        1.89        1.56      1.75 o 
 -10   7   2       10.20       13.18      3.11 o 
  -9   7   2        2.49        2.33      1.56 o 
  -8   7   2       10.32       13.81      2.33 o 
  -7   7   2        3.97        3.37      1.26 o 
  -6   7   2       24.66       23.91      1.44 o 
  -5   7   2        0.41       -0.53      0.68 o 
  -4   7   2      169.00      171.22      3.62 o 
  -3   7   2       56.85       51.73      1.60 o 
  -2   7   2       46.02       44.11      1.52 o 
  -1   7   2      211.13      210.77      3.81 o 
   0   7   2       61.27       58.44      1.78 o 
   1   7   2       44.12       41.78      1.11 o 
   2   7   2       18.52       22.15      0.83 o 
   3   7   2        0.08        0.00      0.39 o 
   4   7   2       35.15       35.64      1.22 o 
   5   7   2       37.02       38.59      1.40 o 
   6   7   2       17.05       17.73      1.01 o 
   7   7   2        0.14        0.32      0.61 o 
  -9   8   2        0.26        2.72      1.56 o 
  -8   8   2       12.95       15.18      2.33 o 
  -7   8   2        8.46        7.54      1.12 o 
  -6   8   2       50.22       49.34      2.92 o 
  -5   8   2       35.66       30.76      3.21 o 
  -4   8   2       26.26       32.70      1.26 o 
  -3   8   2        6.36        3.79      0.66 o 
  -2   8   2       61.97       54.81      1.77 o 
  -1   8   2       15.81       14.63      0.96 o 
   0   8   2        5.98        7.80      0.62 o 
   1   8   2       18.85       20.00      1.02 o 
   2   8   2      206.83      202.90      4.30 o 
   3   8   2       48.72       49.71      1.86 o 
   4   8   2       75.35       74.01      2.98 o 
   5   8   2        1.36        0.39      0.71 o 
   6   8   2       71.40       82.89      2.98 o 
  -8   9   2        3.38        2.14      1.75 o 
  -7   9   2       40.50       46.11      3.89 o 
  -6   9   2        0.99        0.00      1.56 o 
  -5   9   2        3.85        6.61      1.95 o 
  -4   9   2       22.66       22.43      1.46 o 
  -3   9   2        7.18        7.00      2.63 o 
  -2   9   2       69.05       62.43      2.06 o 
  -1   9   2        4.64        2.44      0.66 o 
   0   9   2       37.46       40.03      1.71 o 
   1   9   2       31.95       30.78      1.46 o 
   2   9   2      138.57      144.80      3.51 o 
   3   9   2      103.56       97.08      3.40 o 
   4   9   2        7.85        8.13      1.27 o 
  -7  10   2        0.01        0.39      1.56 o 
  -6  10   2        0.30       -0.39      1.56 o 
  -5  10   2        0.51        0.39      1.36 o 
  -4  10   2       42.86       44.29      1.88 o 
  -3  10   2       18.28       18.01      1.85 o 
  -2  10   2       13.93       12.72      1.36 o 
  -1  10   2       79.46       82.86      2.57 o 
   0  10   2       40.13       39.83      2.10 o 
   1  10   2       63.05       61.90      3.70 o 
   2  10   2        5.81        5.83      0.93 o 
   3  10   2        6.09        4.36      1.16 o 
  -4  11   2        0.48        0.19      0.70 o 
  -3  11   2       14.40       13.95      1.33 o 
  -2  11   2       10.17        8.68      1.30 o 
  -1  11   2       10.82        9.92      1.56 o 
   0  11   2        0.48        2.14      1.36 o 
  -2 -12   3       13.46       13.64      1.51 o 
  -1 -12   3       22.59       20.88      1.72 o 
   0 -12   3        9.60        9.92      1.75 o 
   1 -12   3       19.57       21.79      2.33 o 
   2 -12   3        6.74        6.81      1.56 o 
   3 -12   3       18.54       20.80      1.38 o 
   4 -12   3        0.43        0.85      0.64 o 
  -4 -11   3      149.53      148.39      4.57 o 
  -3 -11   3        8.90        8.75      1.56 o 
  -2 -11   3        0.44        0.72      0.89 o 
  -1 -11   3        8.26        8.13      2.14 o 
   0 -11   3       20.83       21.79      2.14 o 
   1 -11   3       17.22       18.20      1.44 o 
   2 -11   3        0.06       -0.11      0.67 o 
   3 -11   3        0.01       -0.61      0.61 o 
   4 -11   3        0.86        0.97      0.65 o 
   5 -11   3       13.03       15.84      2.92 o 
   6 -11   3        6.35        8.10      2.72 o 
  -6 -10   3        9.40        8.67      1.26 o 
  -5 -10   3        0.65        0.09      0.82 o 
  -4 -10   3       79.01       90.25      2.71 o 
  -3 -10   3       22.09       22.18      1.34 o 
  -2 -10   3       80.20       83.07      2.96 o 
  -1 -10   3       29.91       30.89      1.72 o 
   0 -10   3       15.48       15.85      1.12 o 
   1 -10   3        0.11        0.04      0.58 o 
   2 -10   3        6.93        5.17      0.72 o 
   3 -10   3        1.77        1.55      0.59 o 
   4 -10   3      170.75      172.31      4.04 o 
   5 -10   3        2.46        3.43      1.26 o 
   6 -10   3        0.05        2.49      1.26 o 
   7 -10   3        1.65        3.15      1.75 o 
  -7  -9   3        2.73        0.11      0.93 o 
  -6  -9   3        0.78        1.12      0.56 o 
  -5  -9   3        9.77       10.52      0.96 o 
  -4  -9   3       94.30       85.52      2.67 o 
  -3  -9   3       68.89       73.29      2.31 o 
  -2  -9   3      135.58      133.22      3.24 o 
  -1  -9   3      114.58      116.62      2.92 o 
   0  -9   3       53.50       59.41      1.51 o 
   1  -9   3       70.14       59.74      1.50 o 
   2  -9   3       27.81       27.14      1.18 o 
   3  -9   3       49.13       48.77      1.53 o 
   4  -9   3      166.54      174.49      3.47 o 
   5  -9   3        0.08       -0.06      0.72 o 
   6  -9   3        0.86        1.91      1.16 o 
   7  -9   3        3.39        7.78      1.65 o 
   8  -9   3        4.11        3.86      1.30 o 
  -8  -8   3        1.92        1.91      0.88 o 
  -7  -8   3       24.23       20.93      1.03 o 
  -6  -8   3        0.67       -0.06      0.51 o 
  -5  -8   3       78.35       70.21      1.84 o 
  -4  -8   3      137.09      115.20      2.53 o 
  -3  -8   3       63.70       69.87      1.63 o 
  -2  -8   3       21.87       25.23      1.12 o 
  -1  -8   3      161.26      144.32      2.34 o 
   0  -8   3       47.37       56.43      1.25 o 
   1  -8   3       21.60       21.23      0.85 o 
   2  -8   3        0.19        0.35      0.48 o 
   3  -8   3        6.27        7.03      0.66 o 
   4  -8   3       11.22        9.53      0.66 o 
   5  -8   3       49.01       44.74      2.02 o 
   6  -8   3        0.11        0.18      0.60 o 
   7  -8   3        3.69        3.58      0.89 o 
   8  -8   3        2.48       -0.46      1.00 o 
   9  -8   3        0.80       -0.80      1.00 o 
  -9  -7   3        2.58        3.83      0.98 o 
  -8  -7   3        2.72        3.93      1.84 o 
  -7  -7   3       84.72       84.20      2.92 o 
  -6  -7   3        6.06        6.09      0.59 o 
  -5  -7   3       47.41       56.89      1.58 o 
  -4  -7   3        6.18        9.69      0.72 o 
  -3  -7   3       41.90       42.03      1.16 o 
  -2  -7   3        6.50        6.33      0.37 o 
  -1  -7   3        5.46        3.49      0.35 o 
   0  -7   3      191.59      208.38      2.83 o 
   1  -7   3       43.34       52.05      1.05 o 
   2  -7   3        0.05        0.04      0.48 o 
   3  -7   3        1.24        2.31      0.47 o 
   4  -7   3      283.58      283.48      5.00 o 
   5  -7   3      171.10      164.74      4.05 o 
   6  -7   3       19.68       23.97      1.48 o 
   7  -7   3        0.09       -0.48      0.48 o 
   8  -7   3       48.84       46.70      2.30 o 
   9  -7   3       13.30       15.51      1.95 o 
  -9  -6   3       23.37       24.39      1.39 o 
  -8  -6   3        6.71        7.34      0.91 o 
  -7  -6   3       92.87       88.44      2.16 o 
  -6  -6   3       71.02       62.92      1.42 o 
  -5  -6   3       14.53       12.28      0.65 o 
  -4  -6   3       32.14       35.88      1.14 o 
  -3  -6   3        8.42       12.00      0.53 o 
  -2  -6   3       68.18       70.29      1.09 o 
  -1  -6   3      207.45      218.26      2.87 o 
   0  -6   3       50.21       47.14      0.92 o 
   1  -6   3      403.58      426.09      5.21 o 
   2  -6   3      294.91      303.49      3.83 o 
   3  -6   3      785.98      796.45     18.09 o 
   4  -6   3      171.52      165.44      2.60 o 
   5  -6   3        0.16       -0.34      0.43 o 
   6  -6   3       15.62       13.26      0.90 o 
   7  -6   3       13.27       11.67      0.77 o 
   8  -6   3       34.87       31.84      1.83 o 
   9  -6   3        0.62        0.19      0.87 o 
  10  -6   3        3.44        5.50      2.24 o 
 -10  -5   3       10.00       11.37      1.09 o 
  -9  -5   3        2.54        1.92      0.69 o 
  -8  -5   3        1.04        2.43      0.55 o 
  -7  -5   3        8.73        7.76      0.68 o 
  -6  -5   3       15.30       15.26      0.63 o 
  -5  -5   3        0.28        0.34      0.33 o 
  -4  -5   3      952.29      980.44     17.08 o 
  -3  -5   3        5.60       10.95      0.44 o 
  -2  -5   3       46.87       42.67      0.78 o 
  -1  -5   3      246.64      269.15      3.38 o 
   0  -5   3      274.07      265.56      4.46 o 
   1  -5   3        6.05        2.20      0.23 o 
   2  -5   3      111.61      126.01      1.80 o 
   3  -5   3       63.34       60.59      1.01 o 
   4  -5   3      172.19      189.02      2.97 o 
   5  -5   3       28.97       25.81      1.13 o 
   6  -5   3        8.42       11.85      1.15 o 
   7  -5   3       23.03       25.31      1.50 o 
   8  -5   3        8.44        7.24      1.04 o 
   9  -5   3        4.23        3.09      0.89 o 
  10  -5   3        0.65        0.19      1.46 o 
 -10  -4   3        2.54        2.50      0.72 o 
  -9  -4   3      145.16      143.78      3.12 o 
  -8  -4   3        0.12        0.40      0.43 o 
  -7  -4   3       11.28       11.12      0.69 o 
  -6  -4   3       65.99       59.58      1.47 o 
  -5  -4   3       44.39       37.10      0.73 o 
  -4  -4   3      713.67      791.61     10.05 o 
  -3  -4   3      244.47      275.52      5.61 o 
  -2  -4   3       50.93       48.28      0.94 o 
  -1  -4   3       91.26       88.78      1.41 o 
   0  -4   3       27.66       21.62      0.54 o 
   1  -4   3        4.95        6.10      0.25 o 
   2  -4   3       40.91       54.82      0.90 o 
   3  -4   3      236.15      282.82      4.85 o 
   4  -4   3      858.81      920.65     20.20 o 
   5  -4   3       10.75        8.04      0.93 o 
   6  -4   3       60.57       51.67      2.24 o 
   7  -4   3       28.17       27.47      1.50 o 
   8  -4   3        3.12        1.04      0.78 o 
   9  -4   3       16.48       16.79      1.35 o 
  10  -4   3        5.42        6.50      1.17 o 
 -11  -3   3        5.87        8.66      2.04 o 
 -10  -3   3        3.58        2.65      0.72 o 
  -9  -3   3        5.66        5.28      0.77 o 
  -8  -3   3      152.45      163.99      5.60 o 
  -7  -3   3       38.69       35.11      1.27 o 
  -6  -3   3        0.13       -0.50      0.66 o 
  -5  -3   3      317.70      338.39      5.22 o 
  -4  -3   3      602.11      637.13      7.21 o 
  -3  -3   3     1065.95     1111.78     12.44 o 
  -2  -3   3       18.60       17.27      0.38 o 
  -1  -3   3     1160.00     1094.59     11.21 o 
   0  -3   3     1792.38     1759.92     17.90 o 
   1  -3   3       65.42       50.02      0.71 o 
   2  -3   3      157.78      144.41      2.05 o 
   3  -3   3      450.55      385.36      4.64 o 
   4  -3   3      264.59      260.11      3.91 o 
   5  -3   3       25.37       29.07      1.44 o 
   6  -3   3       35.82       30.74      1.50 o 
   7  -3   3        3.07        2.42      1.26 o 
   8  -3   3        4.93        3.56      0.87 o 
   9  -3   3       27.19       30.86      4.28 o 
  10  -3   3        0.55       -0.44      0.72 o 
 -11  -2   3        6.33        5.52      1.00 o 
 -10  -2   3        0.48        0.84      0.60 o 
  -9  -2   3        9.72        8.74      0.79 o 
  -8  -2   3       53.95       55.81      3.95 o 
  -7  -2   3      347.86      347.31      6.32 o 
  -6  -2   3      893.61      895.04     11.10 o 
  -5  -2   3      140.29      149.46      2.74 o 
  -4  -2   3       78.60       65.88      1.15 o 
  -3  -2   3      198.35      206.15      2.14 o 
  -2  -2   3      350.12      381.24      4.16 o 
  -1  -2   3      875.98      844.94      8.67 o 
   0  -2   3     8890.06     8400.12     84.78 o 
   1  -2   3      214.24      194.76      2.15 o 
   2  -2   3        0.75        1.51      0.16 o 
   3  -2   3       47.60       47.00      0.81 o 
   4  -2   3      516.01      484.81      9.82 o 
   5  -2   3        1.93        2.79      0.54 o 
   6  -2   3       58.39       49.79      1.60 o 
   7  -2   3       79.10       76.59      2.56 o 
   8  -2   3      148.94      144.39     10.31 o 
   9  -2   3       11.88       12.27      3.50 o 
  10  -2   3        1.07        2.59      1.56 o 
 -11  -1   3        0.92        1.88      0.70 o 
 -10  -1   3        1.78        1.14      0.60 o 
  -9  -1   3       42.21       47.55      3.33 o 
  -8  -1   3       18.49       18.16      0.70 o 
  -7  -1   3       46.30       45.89      0.88 o 
  -6  -1   3      189.36      210.27      3.41 o 
  -5  -1   3       17.30       16.59      0.52 o 
  -4  -1   3     2469.42     2352.96     43.13 o 
  -3  -1   3      150.29      125.38      1.84 o 
  -2  -1   3        2.10        3.08      0.18 o 
  -1  -1   3        0.06        1.78      0.19 o 
   0  -1   3      676.92      602.34      5.85 o 
   1  -1   3     3587.63     3469.54     34.87 o 
   2  -1   3       12.68       20.21      0.62 o 
   3  -1   3      322.51      315.46      4.31 o 
   4  -1   3      679.06      692.00      8.03 o 
   5  -1   3        2.68        1.76      0.26 o 
   6  -1   3      140.87      126.81      2.74 o 
   7  -1   3       15.69       14.35      0.74 o 
   8  -1   3      152.61      148.60      2.98 o 
   9  -1   3       55.54       55.61      1.94 o 
  10  -1   3        0.14        0.06      0.70 o 
  -8   0   3       39.59       41.39      1.91 o 
  -7   0   3       73.42       68.48      3.31 o 
  -6   0   3        0.27       -0.19      0.58 o 
  -5   0   3      101.68      118.29      4.67 o 
  -4   0   3       60.59       55.23      1.29 o 
  -3   0   3       32.14       32.81      0.61 o 
  -2   0   3      921.77      920.80      9.71 o 
  -1   0   3      201.29      200.67      2.03 o 
   0   0   3     2559.87     2527.21     25.47 o 
   1   0   3     1886.44     1760.98     17.80 o 
   2   0   3      276.12      308.97      3.31 o 
   3   0   3        4.97        2.83      0.21 o 
   4   0   3      254.18      249.47      3.07 o 
   5   0   3        1.75        1.54      0.75 o 
   6   0   3      157.35      142.90      2.77 o 
   7   0   3        0.87        0.62      0.40 o 
   8   0   3        2.22        1.98      0.75 o 
   9   0   3       16.66       15.25      0.90 o 
  10   0   3       16.31       16.21      1.56 o 
  -9   1   3       21.31       19.03      1.49 o 
  -8   1   3        1.11        0.58      0.78 o 
  -7   1   3      156.78      159.15      6.42 o 
  -6   1   3      167.32      159.73      6.23 o 
  -5   1   3        0.03        0.00      0.58 o 
  -4   1   3        0.23        2.31      0.31 o 
  -3   1   3     1145.19     1026.31     17.87 o 
  -2   1   3     1019.82     1057.34     11.94 o 
  -1   1   3      355.84      383.16      4.30 o 
   0   1   3      266.87      286.88      3.08 o 
   1   1   3      404.20      503.42      5.27 o 
   2   1   3      170.32      193.26      2.31 o 
   3   1   3      581.26      626.20      7.28 o 
   4   1   3      133.00      147.65      1.85 o 
   5   1   3       56.81       65.92      1.16 o 
   6   1   3       27.07       21.84      0.92 o 
   7   1   3       22.08       23.87      0.97 o 
   8   1   3       85.59       93.23      3.03 o 
   9   1   3       12.20       14.99      2.04 o 
  10   1   3        0.03        1.36      1.17 o 
 -10   2   3        0.98        0.00      0.85 o 
  -9   2   3      159.85      154.48      6.61 o 
  -8   2   3        0.32        0.58      0.78 o 
  -7   2   3       95.49       95.33      4.47 o 
  -6   2   3        1.69        1.56      0.78 o 
  -5   2   3      208.42      207.67      4.65 o 
  -4   2   3      274.50      281.54      6.53 o 
  -3   2   3       31.83       22.04      0.52 o 
  -2   2   3     1520.89     1581.24     25.10 o 
  -1   2   3       18.82       24.99      0.45 o 
   0   2   3      781.80      798.96      9.16 o 
   1   2   3      197.28      238.07      3.17 o 
   2   2   3      304.56      348.51      4.00 o 
   3   2   3      690.17      693.67      8.24 o 
   4   2   3      197.61      203.48      3.91 o 
   5   2   3        0.94        0.58      0.33 o 
   6   2   3      122.09      101.80      2.28 o 
   7   2   3       38.41       34.85      1.25 o 
   8   2   3       32.91       36.57      1.82 o 
   9   2   3        2.29        3.88      0.93 o 
 -11   3   3        8.70       10.64      1.58 o 
 -10   3   3        1.47        1.10      1.56 o 
  -9   3   3       24.08       20.04      2.14 o 
  -8   3   3       39.71       36.58      2.72 o 
  -7   3   3        8.73        8.37      1.36 o 
  -6   3   3        0.00       -0.39      0.39 o 
  -5   3   3        3.74        8.27      0.68 o 
  -4   3   3        0.90        2.53      0.78 o 
  -3   3   3      235.74      230.54      3.03 o 
  -2   3   3      110.06      149.12      2.99 o 
  -1   3   3     1246.79     1365.09     14.64 o 
   0   3   3     1967.84     2123.97     25.46 o 
   1   3   3     1609.36     1679.83     20.25 o 
   2   3   3      147.01      157.61      2.01 o 
   3   3   3       11.25        5.34      0.32 o 
   4   3   3       16.87       26.01      0.86 o 
   5   3   3        2.74        0.73      0.43 o 
   6   3   3       83.14       76.28      2.35 o 
   7   3   3        0.67       -0.26      0.61 o 
   8   3   3        0.22       -0.03      0.57 o 
   9   3   3        7.55        5.34      0.92 o 
 -11   4   3        9.65       11.61      1.62 o 
 -10   4   3        0.87        3.50      1.36 o 
  -9   4   3       11.29       10.90      1.75 o 
  -8   4   3       10.98       12.65      1.75 o 
  -7   4   3        0.74        0.39      1.17 o 
  -6   4   3      110.65       99.81      4.86 o 
  -5   4   3      705.94      745.67     26.17 o 
  -4   4   3       12.60       15.24      0.69 o 
  -3   4   3      320.23      329.62      4.31 o 
  -2   4   3      160.13      140.21      3.94 o 
  -1   4   3        1.29        2.59      0.27 o 
   0   4   3      233.72      242.65      3.10 o 
   1   4   3       45.03       55.66      1.02 o 
   2   4   3      513.06      520.64      5.83 o 
   3   4   3       10.82        9.18      0.50 o 
   4   4   3        2.54        2.52      0.45 o 
   5   4   3        8.51        4.94      0.47 o 
   6   4   3       55.33       43.93      1.19 o 
   7   4   3        0.35        0.00      0.78 o 
   8   4   3        1.53        0.22      0.66 o 
 -11   5   3        1.17        2.98      1.56 o 
 -10   5   3        6.47        8.17      1.75 o 
  -9   5   3       21.26       21.60      2.53 o 
  -8   5   3       40.31       37.55      3.11 o 
  -7   5   3       11.49       11.48      1.95 o 
  -6   5   3      899.11      886.39     30.16 o 
  -5   5   3      289.81      298.41      7.67 o 
  -4   5   3      161.05      156.62      3.17 o 
  -3   5   3       39.50       30.89      1.12 o 
  -2   5   3        1.99        1.65      0.39 o 
  -1   5   3       49.16       41.63      0.88 o 
   0   5   3       34.16       34.18      0.82 o 
   1   5   3      381.67      417.92      5.17 o 
   2   5   3      200.46      205.75      2.83 o 
   3   5   3      212.63      222.23      3.02 o 
   4   5   3       83.78       81.26      2.38 o 
   5   5   3      202.79      191.52      3.26 o 
   6   5   3       69.01       70.13      1.78 o 
   7   5   3       52.62       66.81      2.92 o 
   8   5   3       11.17        9.35      1.36 o 
 -10   6   3        1.74        1.36      1.36 o 
  -9   6   3        6.04        7.39      1.75 o 
  -8   6   3       10.28        7.20      1.75 o 
  -7   6   3       11.13        6.61      1.75 o 
  -6   6   3       30.54       30.64      1.50 o 
  -5   6   3      105.07      101.72      3.32 o 
  -4   6   3      122.19      109.76      2.49 o 
  -3   6   3       12.78       13.19      1.09 o 
  -2   6   3      150.49      143.51      3.32 o 
  -1   6   3      179.44      180.98      3.38 o 
   0   6   3       45.27       52.19      1.17 o 
   1   6   3      713.46      743.88     10.15 o 
   2   6   3       84.48       89.28      1.72 o 
   3   6   3      108.08      106.26      1.81 o 
   4   6   3       48.50       48.72      1.36 o 
   5   6   3        5.96        6.62      0.70 o 
   6   6   3        3.17        2.30      0.60 o 
   7   6   3        8.60        9.14      0.79 o 
 -10   7   3        0.91        1.17      1.56 o 
  -9   7   3       21.33       20.82      2.72 o 
  -8   7   3        7.79        4.28      1.75 o 
  -7   7   3       44.86       43.51      2.05 o 
  -6   7   3      159.31      151.26      4.62 o 
  -5   7   3        7.96        8.09      1.46 o 
  -4   7   3       60.56       60.50      1.71 o 
  -3   7   3       33.48       36.51      1.38 o 
  -2   7   3       18.66       11.94      0.88 o 
  -1   7   3      269.93      250.27      4.47 o 
   0   7   3        0.25        0.43      0.41 o 
   1   7   3        3.88        4.81      0.65 o 
   2   7   3       43.62       44.76      1.32 o 
   3   7   3        4.73        3.37      0.62 o 
   4   7   3       18.14       18.89      1.05 o 
   5   7   3        1.35        1.04      0.60 o 
   6   7   3        0.79        1.27      0.63 o 
  -9   8   3        7.12        2.72      1.75 o 
  -8   8   3       28.84       32.30      3.31 o 
  -7   8   3        1.85        2.92      1.56 o 
  -6   8   3       16.80       18.68      2.53 o 
  -5   8   3       77.76       89.30      5.25 o 
  -4   8   3       52.02       45.65      1.58 o 
  -3   8   3       18.65       17.20      1.04 o 
  -2   8   3       16.78       12.95      0.96 o 
  -1   8   3        7.25        8.25      0.86 o 
   0   8   3       19.36       20.09      1.00 o 
   1   8   3       44.95       42.78      1.45 o 
   2   8   3        2.88        1.04      1.41 o 
   3   8   3       72.10       69.01      2.53 o 
   4   8   3       48.03       49.98      4.41 o 
   5   8   3       54.52       57.48      2.57 o 
  -8   9   3        1.18        1.17      1.56 o 
  -7   9   3        5.94        7.98      2.33 o 
  -6   9   3        2.65        0.97      1.56 o 
  -5   9   3        2.89        4.09      1.75 o 
  -4   9   3       18.89       16.93      1.20 o 
  -3   9   3        3.17        4.20      2.04 o 
  -2   9   3       55.22       57.84      2.48 o 
  -1   9   3        2.24        2.92      0.87 o 
   0   9   3      161.35      150.07      4.57 o 
   1   9   3      215.73      222.69      6.20 o 
   2   9   3        0.88        1.96      0.88 o 
   3   9   3        4.89        5.98      0.99 o 
  -6  10   3        4.00        2.14      1.75 o 
  -5  10   3       31.57       36.19      3.70 o 
  -4  10   3       60.14       59.32      2.35 o 
  -3  10   3       16.21       16.80      2.53 o 
  -2  10   3       82.94       84.58      5.74 o 
  -1  10   3       41.01       40.45      2.19 o 
   0  10   3       35.20       37.74      2.92 o 
   1  10   3        3.12        1.65      0.96 o 
  -2 -12   4        0.86        2.05      1.36 o 
  -1 -12   4       42.57       43.39      2.34 o 
   0 -12   4        5.23        4.28      1.56 o 
   1 -12   4       65.77       66.93      3.89 o 
   2 -12   4       16.75       14.59      1.95 o 
   3 -12   4       19.24       19.80      3.22 o 
   4 -12   4        0.59       -0.29      0.73 o 
  -5 -11   4        0.80        2.92      1.36 o 
  -4 -11   4        4.38        2.53      1.36 o 
  -3 -11   4      165.98      171.99      6.61 o 
  -2 -11   4        3.10        1.06      0.89 o 
  -1 -11   4        1.02        1.69      0.89 o 
   0 -11   4        0.66        0.39      1.17 o 
   1 -11   4       19.42       16.42      2.63 o 
   2 -11   4       25.09       25.33      1.43 o 
   3 -11   4       92.35       89.65      2.71 o 
   4 -11   4        1.14        3.02      0.89 o 
   5 -11   4       74.42       76.14      3.63 o 
   6 -11   4        0.25       -0.12      1.15 o 
  -6 -10   4       16.10       17.54      1.69 o 
  -5 -10   4        0.47        0.55      0.79 o 
  -4 -10   4        4.48        7.20      1.10 o 
  -3 -10   4      140.03      140.19      4.29 o 
  -2 -10   4       81.85       78.37      2.88 o 
  -1 -10   4        0.81        0.16      0.75 o 
   0 -10   4        6.02        6.28      0.82 o 
   1 -10   4       33.97       35.95      1.39 o 
   2 -10   4      107.42      115.49      2.75 o 
   3 -10   4       97.64      101.58      2.50 o 
   4 -10   4       57.20       57.23      2.38 o 
   5 -10   4      149.25      155.16      5.42 o 
   6 -10   4        2.86        2.57      1.22 o 
   7 -10   4        1.10        2.65      0.98 o 
  -7  -9   4       11.00       10.51      0.83 o 
  -6  -9   4        0.46        1.30      0.61 o 
  -5  -9   4        7.64        8.15      0.91 o 
  -4  -9   4      239.66      226.63      4.28 o 
  -3  -9   4       35.76       33.51      1.18 o 
  -2  -9   4      165.38      164.62      5.04 o 
  -1  -9   4        0.19       -0.20      0.54 o 
   0  -9   4      151.31      160.85      2.88 o 
   1  -9   4      195.46      197.01      3.40 o 
   2  -9   4       15.24       13.27      0.85 o 
   3  -9   4       23.01       21.59      1.04 o 
   4  -9   4        1.23        0.09      0.49 o 
   5  -9   4        0.70       -0.64      1.07 o 
   6  -9   4        7.26        6.77      1.40 o 
   7  -9   4        2.19        0.55      1.08 o 
   8  -9   4        5.73        6.79      1.40 o 
  -8  -8   4        2.86        4.21      0.91 o 
  -7  -8   4        6.22        4.75      0.60 o 
  -6  -8   4      132.67      123.24      2.61 o 
  -5  -8   4       11.05        9.92      0.78 o 
  -4  -8   4       96.09       88.10      2.16 o 
  -3  -8   4       26.76       29.87      1.14 o 
  -2  -8   4       15.98       15.24      0.87 o 
  -1  -8   4       80.33       81.60      1.74 o 
   0  -8   4        0.21        0.41      0.37 o 
   1  -8   4        6.00        5.36      0.54 o 
   2  -8   4       90.45       96.02      2.27 o 
   3  -8   4        7.20        7.30      0.66 o 
   4  -8   4       39.61       38.47      1.52 o 
   5  -8   4        7.29        7.64      0.88 o 
   6  -8   4       43.77       42.42      1.70 o 
   7  -8   4       11.80       10.72      2.14 o 
   8  -8   4        1.96        3.72      1.18 o 
   9  -8   4       71.09       64.70      4.96 o 
  -9  -7   4        2.26        3.48      0.82 o 
  -8  -7   4       31.39       36.18      1.88 o 
  -7  -7   4       24.28       25.38      1.41 o 
  -6  -7   4        7.56        2.79      0.46 o 
  -5  -7   4       72.73       73.40      1.82 o 
  -4  -7   4        0.33       -0.23      0.42 o 
  -3  -7   4       37.54       44.73      1.21 o 
  -2  -7   4       24.61       20.81      0.82 o 
  -1  -7   4       65.37       75.22      1.34 o 
   0  -7   4      162.69      158.24      2.45 o 
   1  -7   4        6.50        8.37      0.49 o 
   2  -7   4       91.04       89.22      1.79 o 
   3  -7   4      191.35      192.61      3.64 o 
   4  -7   4        6.85        7.95      0.67 o 
   5  -7   4      171.71      181.68      4.19 o 
   6  -7   4        0.80        1.27      0.57 o 
   7  -7   4       38.11       38.79      1.62 o 
   8  -7   4        1.89       -0.01      1.65 o 
   9  -7   4       32.45       39.56      4.86 o 
 -10  -6   4        0.26        0.39      1.75 o 
  -9  -6   4       21.28       24.03      1.63 o 
  -8  -6   4        0.27        0.56      0.63 o 
  -7  -6   4        4.75        1.82      0.55 o 
  -6  -6   4        4.79        1.76      0.39 o 
  -5  -6   4       19.89       21.14      0.94 o 
  -4  -6   4      217.69      208.92      3.69 o 
  -3  -6   4       66.53       73.68      1.37 o 
  -2  -6   4      748.51      728.58      8.54 o 
  -1  -6   4        7.36        5.72      0.38 o 
   0  -6   4      220.26      209.73      2.80 o 
   1  -6   4      165.07      169.29      2.33 o 
   2  -6   4        6.75        5.94      0.49 o 
   3  -6   4        4.29        3.50      0.50 o 
   4  -6   4        1.78        4.81      0.48 o 
   5  -6   4        1.60        0.13      0.45 o 
   6  -6   4      121.19      122.53      3.03 o 
   7  -6   4        0.79        1.05      0.48 o 
   8  -6   4       17.26       16.97      1.07 o 
   9  -6   4        6.75        6.00      1.18 o 
 -10  -5   4        0.60        0.31      0.85 o 
  -9  -5   4        6.94        8.82      1.22 o 
  -8  -5   4       46.51       47.89      1.46 o 
  -7  -5   4       14.37       11.85      0.75 o 
  -6  -5   4      192.00      173.02      2.72 o 
  -5  -5   4       64.58       61.16      1.70 o 
  -4  -5   4      177.11      176.07      4.08 o 
  -3  -5   4      405.03      379.86      4.98 o 
  -2  -5   4        2.76        2.16      0.42 o 
  -1  -5   4       35.25       35.03      0.74 o 
   0  -5   4        7.24       16.53      0.85 o 
   1  -5   4      362.75      369.46      4.51 o 
   2  -5   4       96.33      100.75      1.91 o 
   3  -5   4      262.09      287.47      4.15 o 
   4  -5   4       10.78        7.37      0.43 o 
   5  -5   4       70.54       68.74      2.35 o 
   6  -5   4       88.78       81.20      2.14 o 
   7  -5   4        8.52        7.51      1.17 o 
   8  -5   4        3.15        3.29      0.68 o 
   9  -5   4       14.20       14.91      2.33 o 
  10  -5   4        1.24        1.75      1.04 o 
 -11  -4   4        0.06        1.95      1.95 o 
 -10  -4   4        0.01       -0.52      0.70 o 
  -9  -4   4       41.34       41.02      1.49 o 
  -8  -4   4      307.72      302.52      5.17 o 
  -7  -4   4        2.55        3.49      0.49 o 
  -6  -4   4        7.65       10.07      0.59 o 
  -5  -4   4       56.85       58.32      1.04 o 
  -4  -4   4      300.31      301.76      4.80 o 
  -3  -4   4        0.75        2.80      0.25 o 
  -2  -4   4      116.10      108.53      1.35 o 
  -1  -4   4      509.66      592.71      7.37 o 
   0  -4   4        8.69        7.46      0.48 o 
   1  -4   4        0.60        5.02      0.27 o 
   2  -4   4     2712.70     2771.87     53.15 o 
   3  -4   4      180.21      184.29      2.60 o 
   4  -4   4       38.43       31.12      1.32 o 
   5  -4   4       58.63       52.70      1.66 o 
   6  -4   4       29.53       27.85      1.11 o 
   7  -4   4       45.21       45.50      1.44 o 
   8  -4   4       12.78       15.02      0.88 o 
   9  -4   4        1.88        0.97      1.17 o 
  10  -4   4        9.70       10.40      1.33 o 
 -11  -3   4        0.63        0.83      0.85 o 
 -10  -3   4        2.09        1.46      0.85 o 
  -9  -3   4      125.60      135.33      7.27 o 
  -8  -3   4       33.78       31.72      1.60 o 
  -7  -3   4       61.48       55.01      2.43 o 
  -6  -3   4        3.26        2.01      0.50 o 
  -5  -3   4      295.16      314.33      4.16 o 
  -4  -3   4      188.57      178.69      2.43 o 
  -3  -3   4      334.56      297.40      4.08 o 
  -2  -3   4     2215.28     2174.15     24.19 o 
  -1  -3   4      539.65      544.34      5.70 o 
   0  -3   4     1752.88     1815.70     18.46 o 
   1  -3   4     1401.58     1411.20     15.13 o 
   2  -3   4       13.93        5.84      0.25 o 
   3  -3   4       10.42       10.91      0.36 o 
   4  -3   4       28.80       28.21      0.61 o 
   5  -3   4        0.81       -0.16      0.56 o 
   6  -3   4      139.79      134.54      3.08 o 
   7  -3   4      127.89      123.31      3.66 o 
   8  -3   4       31.57       31.17      1.66 o 
   9  -3   4        4.31        3.22      2.04 o 
  10  -3   4        0.19        1.33      0.89 o 
 -11  -2   4        2.63        1.59      0.82 o 
 -10  -2   4       11.01       14.99      1.65 o 
  -9  -2   4       39.21       38.78      1.73 o 
  -8  -2   4        1.12        0.66      0.39 o 
  -7  -2   4      106.96      101.65      3.92 o 
  -6  -2   4       23.02       29.58      0.95 o 
  -5  -2   4        0.02       -0.01      0.20 o 
  -4  -2   4      266.10      249.96      3.94 o 
  -3  -2   4        2.29        1.60      0.14 o 
  -2  -2   4      847.31      825.38      8.91 o 
  -1  -2   4     1206.57     1202.57     12.28 o 
   0  -2   4      307.70      329.19      3.54 o 
   1  -2   4      384.24      369.09      4.21 o 
   2  -2   4      150.27      172.85      3.45 o 
   3  -2   4      498.04      513.26      7.41 o 
   4  -2   4       11.93       11.14      0.40 o 
   5  -2   4        7.32        6.12      0.51 o 
   6  -2   4      873.29      862.82     13.72 o 
   7  -2   4      143.28      135.92      3.93 o 
   8  -2   4        0.07       -0.16      0.44 o 
   9  -2   4       33.77       35.34      1.95 o 
  10  -2   4       17.93       18.23      1.58 o 
 -11  -1   4       15.20       15.85      3.11 o 
 -10  -1   4        0.97        0.58      0.54 o 
  -9  -1   4        1.05        0.29      0.48 o 
  -8  -1   4        3.81        2.77      0.47 o 
  -7  -1   4       15.95       16.69      0.60 o 
  -6  -1   4      105.48      109.07      1.78 o 
  -5  -1   4        0.22       -0.12      0.20 o 
  -4  -1   4      139.23      131.42      1.96 o 
  -3  -1   4      199.86      192.50      2.31 o 
  -2  -1   4      156.70      162.64      1.89 o 
  -1  -1   4      211.26      223.01      2.29 o 
   0  -1   4      190.92      171.32      1.93 o 
   1  -1   4      478.17      471.62      5.23 o 
   2  -1   4       50.40       41.23      0.65 o 
   3  -1   4       64.39       44.50      0.98 o 
   4  -1   4      196.43      196.53      2.54 o 
   5  -1   4       95.57       82.58      1.68 o 
   6  -1   4       44.80       42.47      1.29 o 
   7  -1   4       62.66       57.47      1.58 o 
   8  -1   4        1.77        2.00      0.52 o 
   9  -1   4       44.41       41.52      1.74 o 
  10  -1   4        2.91        1.68      1.65 o 
 -11   0   4        0.23       -0.39      1.36 o 
 -10   0   4        6.16        7.78      1.75 o 
  -9   0   4        1.87        2.72      1.17 o 
  -8   0   4      105.92      111.24      3.40 o 
  -7   0   4        4.88        5.58      0.41 o 
  -6   0   4      193.54      168.78      4.04 o 
  -5   0   4     1181.43     1230.09     18.38 o 
  -4   0   4       11.08        6.21      0.30 o 
  -3   0   4      293.48      234.81      2.59 o 
  -2   0   4       32.02       29.55      0.59 o 
  -1   0   4      371.90      381.42      4.02 o 
   0   0   4      525.98      471.12      4.96 o 
   1   0   4      271.40      264.49      3.04 o 
   2   0   4      905.93      918.77      9.94 o 
   3   0   4      245.11      285.71      3.54 o 
   4   0   4       14.96       14.18      0.55 o 
   5   0   4      145.16      126.41      2.17 o 
   6   0   4        3.21        2.02      0.50 o 
   7   0   4       97.05       87.93      2.07 o 
   8   0   4        3.97        4.35      0.63 o 
   9   0   4        8.42        6.87      0.96 o 
  -9   1   4        8.00        9.92      1.56 o 
  -8   1   4      178.09      178.60      7.20 o 
  -7   1   4      309.72      354.28     12.65 o 
  -6   1   4       97.26      103.16      2.74 o 
  -5   1   4      313.38      282.51      5.24 o 
  -4   1   4        5.50        3.84      0.31 o 
  -3   1   4       83.60       73.08      1.32 o 
  -2   1   4       12.34       15.22      0.44 o 
  -1   1   4      762.74      828.42      8.96 o 
   0   1   4       79.93       63.02      1.01 o 
   1   1   4       86.61       71.32      1.12 o 
   2   1   4        0.76        5.74      0.33 o 
   3   1   4      272.30      263.88      3.94 o 
   4   1   4        0.01       -0.26      0.30 o 
   5   1   4       90.35       82.66      1.64 o 
   6   1   4        6.23        4.07      0.55 o 
   7   1   4        0.90       -0.45      0.45 o 
   8   1   4       51.38       51.55      1.92 o 
   9   1   4        0.53       -0.54      0.78 o 
 -10   2   4        6.73        6.23      1.36 o 
  -9   2   4       77.32       73.15      4.09 o 
  -8   2   4        5.05        1.36      0.97 o 
  -7   2   4       63.93       58.40      1.64 o 
  -6   2   4       47.68       43.83      1.19 o 
  -5   2   4       42.16       51.97      2.33 o 
  -4   2   4       22.03       10.44      0.88 o 
  -3   2   4        7.43        8.50      0.35 o 
  -2   2   4      175.79      205.90      3.23 o 
  -1   2   4      175.25      216.83      2.57 o 
   0   2   4      134.20      146.31      1.95 o 
   1   2   4      985.22     1035.17     12.61 o 
   2   2   4      207.48      206.17      2.70 o 
   3   2   4       99.82       97.47      1.50 o 
   4   2   4        0.10        0.06      0.32 o 
   5   2   4       63.15       60.97      1.38 o 
   6   2   4       21.71       21.73      0.80 o 
   7   2   4       49.43       48.27      2.21 o 
   8   2   4        0.46        0.81      1.46 o 
   9   2   4       16.31       17.32      1.95 o 
 -11   3   4        0.52        1.16      1.15 o 
 -10   3   4        1.85        1.56      1.17 o 
  -9   3   4        6.53        7.78      1.56 o 
  -8   3   4        6.29        6.23      1.56 o 
  -7   3   4      106.81       98.44      4.86 o 
  -6   3   4       80.52       93.97      4.67 o 
  -5   3   4        3.11        5.12      0.78 o 
  -4   3   4       92.28       78.26      1.66 o 
  -3   3   4     1085.70     1131.21     27.32 o 
  -2   3   4      684.51      777.93     12.86 o 
  -1   3   4      287.50      289.04      3.98 o 
   0   3   4      246.24      202.84      2.65 o 
   1   3   4       48.20       54.76      1.01 o 
   2   3   4        0.13       -0.18      0.23 o 
   3   3   4       85.49       92.38      1.65 o 
   4   3   4        4.43        3.47      0.47 o 
   5   3   4       43.31       44.27      1.19 o 
   6   3   4       60.98       53.77      1.35 o 
   7   3   4        4.42        5.44      1.26 o 
   8   3   4        0.48       -0.63      0.63 o 
 -11   4   4       10.98       15.18      2.33 o 
 -10   4   4       13.03       14.79      2.14 o 
  -9   4   4        4.25        7.00      1.56 o 
  -8   4   4       17.03       16.15      2.14 o 
  -7   4   4      226.56      243.97      9.92 o 
  -6   4   4        1.94        2.92      1.36 o 
  -5   4   4       17.23       17.85      1.00 o 
  -4   4   4        4.20        2.17      0.37 o 
  -3   4   4       67.82       72.04      1.70 o 
  -2   4   4      259.92      291.63      6.60 o 
  -1   4   4       85.67       96.47      1.60 o 
   0   4   4      239.90      251.13      3.47 o 
   1   4   4       93.54       89.68      1.48 o 
   2   4   4        6.29        7.71      0.44 o 
   3   4   4       12.81       12.97      0.59 o 
   4   4   4       19.53       20.68      0.78 o 
   5   4   4       88.53       86.83      1.68 o 
   6   4   4       28.51       28.44      1.12 o 
   7   4   4       29.33       33.32      1.45 o 
   8   4   4        6.45       10.55      1.85 o 
 -10   5   4        0.75        2.14      1.36 o 
  -9   5   4        1.79        3.50      1.56 o 
  -8   5   4        1.44        0.00      1.17 o 
  -7   5   4       42.88       49.61      3.50 o 
  -6   5   4        4.37        5.56      0.82 o 
  -5   5   4      180.96      180.22      5.12 o 
  -4   5   4       10.91       10.49      0.61 o 
  -3   5   4       58.86       60.28      1.73 o 
  -2   5   4       23.90       21.99      1.02 o 
  -1   5   4       64.35       67.44      1.45 o 
   0   5   4      168.32      171.60      2.82 o 
   1   5   4      962.86      975.56     12.14 o 
   2   5   4      415.88      416.96      5.17 o 
   3   5   4       14.09       12.65      0.60 o 
   4   5   4       41.34       41.08      1.12 o 
   5   5   4       24.30       29.32      1.19 o 
   6   5   4        1.00        1.11      0.54 o 
   7   5   4       19.49       17.50      0.94 o 
 -10   6   4        2.23        2.14      1.56 o 
  -9   6   4        5.12        3.70      1.56 o 
  -8   6   4       43.11       35.99      3.31 o 
  -7   6   4        0.67        0.48      0.68 o 
  -6   6   4       35.98       34.47      2.72 o 
  -5   6   4       43.81       45.59      2.09 o 
  -4   6   4        0.30        0.80      0.65 o 
  -3   6   4      191.10      172.19      3.80 o 
  -2   6   4      128.91      136.88      3.23 o 
  -1   6   4       28.93       30.31      1.00 o 
   0   6   4        1.09        2.24      0.53 o 
   1   6   4        3.26        3.93      0.53 o 
   2   6   4       27.86       30.35      1.00 o 
   3   6   4       43.28       46.28      1.37 o 
   4   6   4       12.71       10.57      0.72 o 
   5   6   4       24.88       28.65      1.26 o 
   6   6   4       26.86       24.34      1.20 o 
  -9   7   4       14.99       14.98      2.53 o 
  -7   7   4       29.10       23.74      2.92 o 
  -6   7   4        3.46        5.53      1.00 o 
  -5   7   4        0.33       -0.14      0.75 o 
  -4   7   4        1.30        1.70      0.75 o 
  -3   7   4      142.57      111.93      2.82 o 
  -2   7   4        2.39        3.03      0.61 o 
  -1   7   4        4.66        3.97      0.93 o 
   0   7   4        1.00        1.17      0.59 o 
   1   7   4        3.22        4.07      0.70 o 
   2   7   4       20.01       19.26      1.15 o 
   3   7   4        0.28       -0.21      0.66 o 
   4   7   4       20.75       20.24      2.11 o 
   5   7   4       13.63       11.09      2.11 o 
  -8   8   4       22.98       15.95      2.72 o 
  -7   8   4        0.93        2.14      1.56 o 
  -6   8   4       22.70       19.07      2.72 o 
  -5   8   4       17.05       19.26      2.72 o 
  -4   8   4        0.73        1.01      1.17 o 
  -3   8   4        0.66        0.46      0.68 o 
  -2   8   4       33.20       31.47      1.48 o 
  -1   8   4        0.04        0.05      0.54 o 
   0   8   4       46.51       52.20      1.93 o 
   1   8   4       22.75       22.81      2.53 o 
   2   8   4       35.32       37.95      1.71 o 
   3   8   4       19.56       18.42      1.45 o 
   4   8   4        2.20        2.11      0.85 o 
  -7   9   4       31.12       44.16      4.28 o 
  -6   9   4        7.99        7.20      2.14 o 
  -5   9   4       12.79       11.67      2.33 o 
  -4   9   4       16.72       17.69      1.65 o 
  -3   9   4       12.15       12.54      1.20 o 
  -2   9   4       94.88       94.77      3.41 o 
  -1   9   4       73.84       72.72      2.90 o 
   0   9   4       94.11       98.28      3.60 o 
   1   9   4        8.23        9.79      1.56 o 
   2   9   4        6.56        7.28      1.26 o 
  -4  10   4        2.10        0.69      1.56 o 
  -3  10   4       30.43       30.43      1.80 o 
  -2  10   4        6.40        5.89      1.56 o 
  -1  10   4       61.45       61.31      4.47 o 
  -3 -12   5       64.50       66.15      3.89 o 
  -2 -12   5       30.42       27.09      2.53 o 
  -1 -12   5        5.93        3.50      1.56 o 
   0 -12   5        0.01       -0.58      1.17 o 
   1 -12   5       26.68       24.51      2.33 o 
   2 -12   5        0.69        0.78      1.17 o 
   3 -12   5        2.48        4.80      0.91 o 
   4 -12   5       15.75       11.90      1.08 o 
  -5 -11   5       35.56       37.16      2.72 o 
  -4 -11   5       22.74       20.43      2.14 o 
  -3 -11   5       52.76       54.48      3.50 o 
  -2 -11   5        0.13        0.39      0.83 o 
  -1 -11   5        1.82        0.88      1.07 o 
   0 -11   5        2.13        1.80      1.95 o 
   1 -11   5       86.33       93.00      6.23 o 
   2 -11   5       10.38        9.66      1.58 o 
   3 -11   5      216.72      246.05      7.40 o 
   4 -11   5        3.00        3.79      0.88 o 
   5 -11   5        0.26        0.98      1.26 o 
  -6 -10   5        2.38        0.93      0.65 o 
  -5 -10   5       16.63       17.79      4.09 o 
  -4 -10   5       10.38       12.46      1.36 o 
  -3 -10   5        2.89        2.42      1.46 o 
  -2 -10   5       11.69        9.60      1.56 o 
  -1 -10   5        0.02       -0.42      0.75 o 
   0 -10   5      225.69      243.35      6.98 o 
   1 -10   5      262.15      274.51     11.83 o 
   2 -10   5       10.62       10.84      0.98 o 
   3 -10   5        2.78        4.67      0.84 o 
   4 -10   5        2.81        1.77      0.92 o 
   5 -10   5        8.75        7.52      1.49 o 
   6 -10   5        1.28        0.43      1.12 o 
   7 -10   5        0.54        0.39      1.12 o 
  -7  -9   5        0.14       -0.25      0.55 o 
  -6  -9   5        6.32        6.16      1.08 o 
  -5  -9   5       10.06        9.09      0.94 o 
  -4  -9   5        5.54        3.40      0.69 o 
  -3  -9   5       73.55       80.27      2.03 o 
  -2  -9   5       66.88       60.14      1.98 o 
  -1  -9   5      117.32      122.67      3.57 o 
   0  -9   5      225.51      231.86      3.84 o 
   1  -9   5      277.74      301.49      4.77 o 
   2  -9   5       25.87       23.57      1.12 o 
   3  -9   5        4.81        3.42      0.65 o 
   4  -9   5       14.13       14.67      0.90 o 
   5  -9   5        0.00        0.47      0.97 o 
   6  -9   5        9.57       11.57      2.04 o 
   7  -9   5        9.85       10.36      1.54 o 
  -8  -8   5       46.96       50.25      2.57 o 
  -7  -8   5        0.53        0.00      0.46 o 
  -6  -8   5        0.52       -0.48      0.48 o 
  -5  -8   5        5.91        4.16      0.65 o 
  -4  -8   5        8.51        7.08      0.87 o 
  -3  -8   5       35.81       31.74      2.30 o 
  -2  -8   5       79.26       90.36      2.09 o 
  -1  -8   5        7.14        5.54      0.48 o 
   0  -8   5        2.60        1.48      0.47 o 
   1  -8   5        2.49        1.71      0.50 o 
   2  -8   5      198.92      200.81      3.84 o 
   3  -8   5        0.30        0.14      0.45 o 
   4  -8   5       16.74       18.91      1.17 o 
   5  -8   5       13.43       12.53      1.02 o 
   6  -8   5        0.48        1.01      1.17 o 
   7  -8   5      137.78      141.96      4.58 o 
   8  -8   5       15.14       18.29      2.33 o 
  -9  -7   5        1.27        0.82      1.17 o 
  -8  -7   5        6.87        5.72      1.22 o 
  -7  -7   5        9.53        7.63      0.91 o 
  -6  -7   5       50.15       46.07      1.55 o 
  -5  -7   5       25.06       30.59      1.14 o 
  -4  -7   5       43.70       40.98      1.34 o 
  -3  -7   5       70.68       70.56      1.81 o 
  -2  -7   5       20.34       21.90      0.76 o 
  -1  -7   5        5.74        6.05      0.43 o 
   0  -7   5      192.79      191.39      2.66 o 
   1  -7   5       25.67       28.86      0.98 o 
   2  -7   5        7.39        6.99      0.64 o 
   3  -7   5       10.55        7.79      0.90 o 
   4  -7   5       73.37       76.52      2.81 o 
   5  -7   5        0.25       -0.03      0.55 o 
   6  -7   5        1.00        0.67      0.89 o 
   7  -7   5       82.61       80.32      3.13 o 
   8  -7   5       53.58       52.78      3.11 o 
   9  -7   5        6.68        5.05      1.20 o 
 -10  -6   5        2.55        3.89      2.14 o 
  -9  -6   5        3.50        1.95      0.97 o 
  -8  -6   5        6.61        3.77      0.97 o 
  -7  -6   5       64.56       72.17      1.88 o 
  -6  -6   5      328.82      297.99      5.62 o 
  -5  -6   5      214.25      203.44      4.24 o 
  -4  -6   5       18.96       15.15      0.81 o 
  -3  -6   5      145.13      137.25      2.36 o 
  -2  -6   5       15.51       14.16      0.88 o 
  -1  -6   5      181.79      176.61      2.57 o 
   0  -6   5       75.83       72.31      1.26 o 
   1  -6   5       48.61       43.85      0.93 o 
   2  -6   5       33.99       25.97      1.31 o 
   3  -6   5      771.42      780.62     12.25 o 
   4  -6   5       17.25       17.96      0.83 o 
   5  -6   5       66.16       65.11      2.00 o 
   6  -6   5        4.45        4.15      0.77 o 
   7  -6   5       72.50       69.41      2.14 o 
   8  -6   5        0.39       -0.39      0.72 o 
   9  -6   5       20.90       21.46      2.53 o 
 -10  -5   5       15.73       16.82      1.58 o 
  -9  -5   5       17.72       19.36      2.14 o 
  -8  -5   5        3.22        1.23      0.57 o 
  -7  -5   5       15.78       17.20      1.02 o 
  -6  -5   5        2.25        0.92      0.32 o 
  -5  -5   5        0.26       -0.32      0.32 o 
  -4  -5   5       24.93       23.12      0.87 o 
  -3  -5   5       37.16       31.46      0.66 o 
  -2  -5   5      167.36      167.95      2.28 o 
  -1  -5   5      242.62      248.88      3.40 o 
   0  -5   5        0.20        0.90      0.22 o 
   1  -5   5       15.08       10.10      0.48 o 
   2  -5   5        4.18        4.10      0.50 o 
   3  -5   5       48.29       41.23      1.21 o 
   4  -5   5        0.54        0.12      0.35 o 
   5  -5   5        0.63        0.16      0.45 o 
   6  -5   5        1.95        0.54      1.02 o 
   7  -5   5      181.56      195.64      5.06 o 
   8  -5   5        0.03        0.24      0.85 o 
   9  -5   5        3.79        3.41      1.02 o 
 -10  -4   5       20.02       17.36      1.65 o 
  -9  -4   5        0.70       -0.57      0.57 o 
  -8  -4   5      363.47      371.06      7.25 o 
  -7  -4   5        0.11       -0.14      0.35 o 
  -6  -4   5       12.47        7.27      0.56 o 
  -5  -4   5      216.68      199.06      2.64 o 
  -4  -4   5       61.94       69.22      1.36 o 
  -3  -4   5       98.25       80.97      1.52 o 
  -2  -4   5     1334.82     1294.28     14.75 o 
  -1  -4   5      318.83      263.21      3.50 o 
   0  -4   5       39.21       45.44      0.94 o 
   1  -4   5      868.27      943.46     10.88 o 
   2  -4   5       54.29       60.33      1.14 o 
   3  -4   5        8.30        8.76      0.50 o 
   4  -4   5      200.76      192.97      3.65 o 
   5  -4   5       74.84       84.89      2.54 o 
   6  -4   5        1.07        0.19      0.60 o 
   7  -4   5      216.68      213.83      4.71 o 
   8  -4   5        8.83        8.72      0.83 o 
   9  -4   5        0.85        1.62      1.65 o 
 -11  -3   5        0.07        0.43      0.71 o 
 -10  -3   5        3.76        5.50      1.00 o 
  -9  -3   5       13.07       12.52      2.24 o 
  -8  -3   5       79.86       86.19      3.70 o 
  -7  -3   5        2.94        2.50      0.88 o 
  -6  -3   5        4.98        6.66      0.48 o 
  -5  -3   5      113.09      107.10      2.25 o 
  -4  -3   5        0.39       -0.09      0.17 o 
  -3  -3   5      202.69      216.98      2.97 o 
  -2  -3   5      249.23      247.43      3.25 o 
  -1  -3   5     2537.48     2682.22     30.18 o 
   0  -3   5     3168.96     3268.44     36.77 o 
   1  -3   5      118.61      150.55      2.18 o 
   2  -3   5        3.33        1.75      0.23 o 
   3  -3   5      154.97      179.84      5.26 o 
   4  -3   5       24.48       23.51      0.79 o 
   5  -3   5       60.51       57.58      2.92 o 
   6  -3   5        7.66        8.39      0.70 o 
   7  -3   5      135.29      143.58      3.42 o 
   8  -3   5        0.02        0.01      0.97 o 
   9  -3   5        7.12        7.20      1.18 o 
 -11  -2   5        0.47        0.96      0.71 o 
 -10  -2   5        0.37        0.39      0.70 o 
  -9  -2   5        1.22        2.99      1.07 o 
  -8  -2   5       13.00       12.49      1.17 o 
  -7  -2   5        0.51       -0.39      0.39 o 
  -6  -2   5      322.15      350.86      5.55 o 
  -5  -2   5        2.57        6.60      0.33 o 
  -4  -2   5      355.93      365.65      4.37 o 
  -3  -2   5       16.64       15.91      0.44 o 
  -2  -2   5      831.37      932.65      9.43 o 
  -1  -2   5      647.78      619.52      6.82 o 
   0  -2   5      216.91      271.45      3.37 o 
   1  -2   5      140.46      144.01      2.09 o 
   2  -2   5      771.25      765.23      9.61 o 
   3  -2   5      328.19      314.14      4.68 o 
   4  -2   5       19.67       17.00      0.64 o 
   5  -2   5      162.98      153.00      2.55 o 
   6  -2   5      119.36      108.77      2.38 o 
   7  -2   5      109.91      104.95      5.36 o 
   8  -2   5        8.66        7.14      1.15 o 
   9  -2   5       33.92       35.93      2.05 o 
 -11  -1   5        0.07        0.00      0.78 o 
 -10  -1   5        1.55        0.87      0.68 o 
  -9  -1   5       30.44       33.54      2.53 o 
  -8  -1   5       40.51       42.85      2.72 o 
  -7  -1   5        0.81        1.10      0.43 o 
  -6  -1   5       12.86       15.31      0.80 o 
  -5  -1   5       33.75       31.91      0.89 o 
  -4  -1   5      102.64      101.75      1.34 o 
  -3  -1   5       13.36        8.81      0.30 o 
  -2  -1   5       27.88       34.63      0.64 o 
  -1  -1   5       38.93       24.81      0.50 o 
   0  -1   5      716.65      759.50      8.74 o 
   1  -1   5       37.81       38.56      0.76 o 
   2  -1   5      217.59      194.62      3.52 o 
   3  -1   5      197.19      213.61      2.96 o 
   4  -1   5      278.25      292.68      4.06 o 
   5  -1   5       28.64       24.34      0.81 o 
   6  -1   5        3.68        2.76      0.51 o 
   7  -1   5       82.82       74.92      2.36 o 
   8  -1   5       32.21       29.43      1.94 o 
   9  -1   5        0.61        0.38      0.96 o 
 -11   0   5        3.11        5.64      0.97 o 
 -10   0   5       33.17       32.88      1.75 o 
  -9   0   5        1.15        0.45      0.52 o 
  -8   0   5      157.20      168.04      3.51 o 
  -7   0   5        7.12        7.68      0.61 o 
  -6   0   5       96.17       83.26      1.80 o 
  -5   0   5      151.33      156.19      3.18 o 
  -4   0   5       20.33       15.87      0.45 o 
  -3   0   5      422.66      383.04      5.32 o 
  -2   0   5      119.55      120.49      1.42 o 
  -1   0   5      213.96      188.98      2.26 o 
   0   0   5      339.23      317.02      3.85 o 
   1   0   5       82.46      102.25      1.50 o 
   2   0   5      156.76      184.58      2.43 o 
   3   0   5       23.34       17.46      0.62 o 
   4   0   5       30.58       34.92      1.00 o 
   5   0   5      330.07      298.75      4.84 o 
   6   0   5        9.44        9.27      1.12 o 
   7   0   5        0.94        1.30      0.67 o 
   8   0   5        3.19        1.28      0.72 o 
   9   0   5        1.05        0.87      0.79 o 
  -9   1   5        3.57        2.73      0.52 o 
  -8   1   5        3.74        1.22      0.50 o 
  -7   1   5       65.80       62.94      3.11 o 
  -6   1   5       89.30       89.30      2.50 o 
  -5   1   5       63.07       72.98      1.75 o 
  -4   1   5       15.55       14.94      0.85 o 
  -3   1   5      214.27      209.73      2.86 o 
  -2   1   5      784.64      808.38      8.77 o 
  -1   1   5      243.30      250.28      3.12 o 
   0   1   5      306.84      278.38      3.44 o 
   1   1   5       81.45       73.88      1.21 o 
   2   1   5      191.39      215.51      2.81 o 
   3   1   5       10.14        9.67      0.51 o 
   4   1   5       60.99       62.14      1.41 o 
   5   1   5        3.42        5.31      0.52 o 
   6   1   5        9.42        6.82      0.53 o 
   7   1   5       97.72       99.05      2.82 o 
   8   1   5        3.21        4.12      0.91 o 
 -10   2   5        7.38        7.20      1.56 o 
  -9   2   5        0.20       -0.32      0.52 o 
  -8   2   5        6.77        7.32      0.70 o 
  -7   2   5        3.35        3.01      0.65 o 
  -6   2   5       39.56       49.42      3.11 o 
  -5   2   5       40.13       35.30      1.33 o 
  -4   2   5      363.89      369.07      5.35 o 
  -3   2   5      107.73      112.79      2.20 o 
  -2   2   5      380.47      397.03      5.77 o 
  -1   2   5      506.32      556.30      6.06 o 
   0   2   5        4.00        7.75      0.46 o 
   1   2   5       45.36       52.38      1.22 o 
   2   2   5      315.44      326.49      4.10 o 
   3   2   5       51.22       42.88      1.03 o 
   4   2   5        2.06        1.52      0.41 o 
   5   2   5      347.60      311.95      4.83 o 
   6   2   5      111.05      101.92      2.26 o 
   7   2   5       57.15       45.76      1.88 o 
   8   2   5        0.58        0.19      0.97 o 
 -11   3   5        0.57        0.78      1.36 o 
 -10   3   5        2.96        2.92      1.36 o 
  -9   3   5        0.00       -0.97      0.97 o 
  -8   3   5       52.53       57.59      3.70 o 
  -7   3   5        1.36        1.56      1.17 o 
  -6   3   5      463.76      493.78     17.70 o 
  -5   3   5       10.10        6.03      0.68 o 
  -4   3   5       35.13       35.90      0.90 o 
  -3   3   5       45.34       51.89      1.29 o 
  -2   3   5        4.98        4.82      0.43 o 
  -1   3   5       19.50       17.93      0.56 o 
   0   3   5       16.93       28.66      0.71 o 
   1   3   5      143.91      151.27      2.14 o 
   2   3   5      227.75      235.69      2.94 o 
   3   3   5       43.62       45.57      1.24 o 
   4   3   5      127.08      114.32      2.20 o 
   5   3   5        5.96        4.37      0.54 o 
   6   3   5        0.23       -0.41      0.41 o 
   7   3   5        1.49        0.48      0.75 o 
 -11   4   5       19.35       23.74      2.72 o 
 -10   4   5        7.44        8.75      1.95 o 
  -9   4   5        1.17        1.36      1.17 o 
  -8   4   5        6.25        5.64      1.56 o 
  -7   4   5       36.80       31.32      2.92 o 
  -6   4   5      327.20      302.62      7.87 o 
  -5   4   5       40.97       34.82      3.50 o 
  -4   4   5       62.32       58.80      1.56 o 
  -3   4   5       73.81       75.35      1.97 o 
  -2   4   5       57.94       54.46      1.71 o 
  -1   4   5       31.66       27.92      0.98 o 
   0   4   5       84.23       88.90      1.38 o 
   1   4   5      115.05      124.51      1.92 o 
   2   4   5      693.30      688.45      8.13 o 
   3   4   5      101.58      111.89      1.99 o 
   4   4   5       36.16       37.86      1.07 o 
   5   4   5        0.03        0.09      0.46 o 
   6   4   5       25.46       26.64      1.54 o 
   7   4   5        2.67        2.98      0.61 o 
 -10   5   5        0.00       -0.39      1.17 o 
  -9   5   5        0.00        1.36      1.36 o 
  -8   5   5        3.37        4.28      1.75 o 
  -7   5   5       34.15       32.66      1.65 o 
  -6   5   5       13.24       12.37      1.15 o 
  -5   5   5       12.11       13.15      1.12 o 
  -4   5   5        1.99        1.57      0.43 o 
  -3   5   5        0.60        0.81      0.48 o 
  -2   5   5      176.02      178.72      3.97 o 
  -1   5   5      139.65      144.18      2.87 o 
   0   5   5      141.67      136.50      2.78 o 
   1   5   5      180.17      177.94      2.99 o 
   2   5   5       97.77       94.77      1.80 o 
   3   5   5        7.12        6.58      0.57 o 
   4   5   5       10.70       12.01      0.71 o 
   5   5   5       14.08       14.08      0.93 o 
   6   5   5        4.83        5.05      0.79 o 
  -9   6   5        5.25        4.86      1.95 o 
  -8   6   5       19.90       21.22      1.50 o 
  -7   6   5       11.31       14.35      2.24 o 
  -6   6   5       42.57       44.35      2.15 o 
  -5   6   5      103.44      100.29      3.55 o 
  -4   6   5       50.17       56.41      1.71 o 
  -3   6   5        2.84        2.82      0.55 o 
  -2   6   5       20.96       16.17      1.01 o 
  -1   6   5       32.62       31.86      1.43 o 
   0   6   5       16.83       15.50      0.91 o 
   1   6   5        4.07        3.72      0.65 o 
   2   6   5       15.38       17.27      0.90 o 
   3   6   5       45.53       48.19      1.45 o 
   4   6   5        0.22        0.27      0.68 o 
   5   6   5        0.17        0.61      0.71 o 
  -9   7   5        6.89        7.20      2.14 o 
  -8   7   5        2.67        1.17      1.75 o 
  -7   7   5        2.26        2.33      1.75 o 
  -6   7   5       13.63       13.62      2.33 o 
  -5   7   5        9.99       10.70      2.14 o 
  -4   7   5       19.23       18.77      1.20 o 
  -3   7   5      130.41      122.55      3.89 o 
  -2   7   5       62.97       57.44      1.97 o 
  -1   7   5        0.86        0.41      0.54 o 
   0   7   5       13.61       12.13      1.21 o 
   1   7   5        8.87        6.04      0.74 o 
   2   7   5       16.07       20.30      1.12 o 
   3   7   5       27.38       25.51      2.72 o 
   4   7   5       15.46       14.14      1.40 o 
  -7   8   5        2.21        3.70      1.95 o 
  -6   8   5       26.93       33.46      3.50 o 
  -5   8   5       26.09       23.74      2.92 o 
  -4   8   5        0.08       -0.97      1.17 o 
  -3   8   5       36.92       33.67      1.80 o 
  -2   8   5       28.43       26.30      1.73 o 
  -1   8   5       64.59       61.05      4.47 o 
   0   8   5       38.21       43.11      2.24 o 
   1   8   5       24.22       24.03      1.25 o 
   2   8   5       26.26       24.62      1.44 o 
  -6   9   5       27.60       28.40      3.50 o 
  -5   9   5        9.58       12.06      2.53 o 
  -4   9   5        4.11        5.18      0.89 o 
  -3   9   5        7.23        6.00      1.02 o 
  -2   9   5        1.68        1.95      0.97 o 
  -1   9   5        7.45        8.37      1.26 o 
   0   9   5        0.45        0.64      0.93 o 
  -2 -12   6        0.56        0.12      1.17 o 
  -1 -12   6        2.23        2.83      1.56 o 
   0 -12   6        0.06       -0.78      1.17 o 
   1 -12   6        1.10        0.39      1.17 o 
   2 -12   6        4.00        3.89      1.36 o 
   3 -12   6        1.94        2.67      1.85 o 
  -5 -11   6       34.49       34.63      2.72 o 
  -4 -11   6        4.89        5.45      1.56 o 
  -3 -11   6       25.87       25.29      2.53 o 
  -2 -11   6        4.14        3.88      1.08 o 
  -1 -11   6       30.71       37.65      2.06 o 
   0 -11   6        9.53        9.53      1.75 o 
   1 -11   6        6.36        5.62      1.75 o 
   2 -11   6       30.16       33.12      2.05 o 
   3 -11   6        0.19       -0.84      1.04 o 
   4 -11   6       58.49       63.38      3.17 o 
   5 -11   6        2.80        3.19      1.95 o 
  -6 -10   6        5.24        6.98      0.97 o 
  -5 -10   6        1.30        0.58      0.97 o 
  -4 -10   6        4.19        5.64      1.02 o 
  -3 -10   6       17.28       16.67      1.44 o 
  -2 -10   6        1.14        0.39      0.97 o 
  -1 -10   6      237.68      227.60      5.77 o 
   0 -10   6       26.55       23.34      1.51 o 
   1 -10   6       62.50       64.81      3.43 o 
   2 -10   6        1.90        2.56      0.67 o 
   3 -10   6       57.38       59.12      2.25 o 
   4 -10   6        0.04       -0.63      0.63 o 
   5 -10   6       21.30       24.58      1.22 o 
   6 -10   6        3.20        1.41      1.22 o 
  -7  -9   6        0.76        0.71      0.75 o 
  -6  -9   6        2.21        2.24      0.72 o 
  -5  -9   6       45.92       47.51      1.80 o 
  -4  -9   6       10.02        8.48      0.93 o 
  -3  -9   6        0.05       -0.10      0.59 o 
  -2  -9   6       87.77       98.07      2.68 o 
  -1  -9   6      417.36      431.67     10.99 o 
   0  -9   6        0.41        0.60      0.73 o 
   1  -9   6        2.17        1.73      0.64 o 
   2  -9   6       17.43       19.15      1.04 o 
   3  -9   6        2.68        4.23      0.65 o 
   4  -9   6       34.38       34.18      1.62 o 
   5  -9   6        4.54        5.44      0.66 o 
   6  -9   6        2.00        2.68      1.16 o 
   7  -9   6        2.10        1.96      1.26 o 
  -8  -8   6        0.33       -0.72      1.07 o 
  -7  -8   6       10.89       10.64      1.02 o 
  -6  -8   6        0.53        0.10      0.73 o 
  -5  -8   6      148.79      144.84      3.37 o 
  -4  -8   6       42.08       42.08      2.12 o 
  -3  -8   6      104.87      109.12      3.81 o 
  -2  -8   6      222.47      221.53      4.02 o 
  -1  -8   6       98.57      102.90      2.70 o 
   0  -8   6        9.38       10.27      0.73 o 
   1  -8   6      161.04      170.78      2.99 o 
   2  -8   6       36.12       35.33      1.32 o 
   3  -8   6       11.20       11.83      0.83 o 
   4  -8   6        0.03       -0.03      0.46 o 
   5  -8   6        2.07        1.97      0.50 o 
   6  -8   6       10.33        9.95      1.40 o 
   7  -8   6       16.11       16.18      1.68 o 
   8  -8   6        0.68        2.26      1.75 o 
  -9  -7   6        2.11        1.28      1.65 o 
  -8  -7   6        1.46        1.34      1.36 o 
  -7  -7   6       24.55       31.67      2.82 o 
  -6  -7   6        0.07       -0.04      0.43 o 
  -5  -7   6        4.33        4.43      0.58 o 
  -4  -7   6       27.96       28.85      1.13 o 
  -3  -7   6        9.07       11.07      0.74 o 
  -2  -7   6      179.18      180.41      3.00 o 
  -1  -7   6      974.87      992.41     12.39 o 
   0  -7   6      135.26      141.46      2.32 o 
   1  -7   6        0.44        0.53      0.43 o 
   2  -7   6       54.96       55.26      1.59 o 
   3  -7   6       91.09       91.94      2.14 o 
   4  -7   6       12.85       14.12      0.82 o 
   5  -7   6       31.49       30.72      1.26 o 
   6  -7   6       18.36       20.93      1.68 o 
   7  -7   6        6.98        9.40      1.30 o 
   8  -7   6        3.28        4.10      1.18 o 
  -9  -6   6       34.85       39.07      2.10 o 
  -8  -6   6        2.09        2.10      0.97 o 
  -7  -6   6       26.10       22.79      1.25 o 
  -6  -6   6        0.15       -0.37      0.37 o 
  -5  -6   6       50.38       46.74      1.34 o 
  -4  -6   6      261.64      259.09      4.47 o 
  -3  -6   6        0.67       -0.05      0.43 o 
  -2  -6   6      151.44      151.29      2.19 o 
  -1  -6   6      241.28      237.25      3.35 o 
   0  -6   6        1.85        1.95      0.34 o 
   1  -6   6      242.54      249.67      3.96 o 
   2  -6   6        0.55        0.39      0.37 o 
   3  -6   6       12.42       12.13      0.75 o 
   4  -6   6      101.24      103.96      2.26 o 
   5  -6   6       71.22       69.71      1.67 o 
   6  -6   6       34.69       32.30      1.41 o 
   7  -6   6       28.81       33.47      2.82 o 
   8  -6   6        1.23       -0.11      2.63 o 
 -10  -5   6        2.74        4.47      1.85 o 
  -9  -5   6      104.73      105.35      3.55 o 
  -8  -5   6       88.44       83.58      2.38 o 
  -7  -5   6       20.73       23.84      1.19 o 
  -6  -5   6       54.14       58.37      1.39 o 
  -5  -5   6       53.70       47.95      1.43 o 
  -4  -5   6      154.69      146.54      2.74 o 
  -3  -5   6      248.74      245.30      3.70 o 
  -2  -5   6      234.70      249.83      3.23 o 
  -1  -5   6      653.08      643.10      8.13 o 
   0  -5   6      550.43      521.67      8.37 o 
   1  -5   6       55.36       57.17      1.09 o 
   2  -5   6        7.79        9.29      0.56 o 
   3  -5   6       18.76       16.32      1.02 o 
   4  -5   6        0.05       -0.26      0.54 o 
   5  -5   6      174.47      166.24      3.13 o 
   6  -5   6      381.27      400.41      8.18 o 
   7  -5   6      118.30      121.89      4.38 o 
   8  -5   6       12.56       15.51      1.47 o 
   9  -5   6        2.15        3.89      2.14 o 
 -10  -4   6       75.64       80.07      4.57 o 
  -9  -4   6       25.57       25.60      1.63 o 
  -8  -4   6       29.10       29.00      1.83 o 
  -7  -4   6       20.31       23.63      1.14 o 
  -6  -4   6      110.67      105.24      2.58 o 
  -5  -4   6       13.08       13.91      0.59 o 
  -4  -4   6      122.18      124.62      2.65 o 
  -3  -4   6        8.64        8.35      0.41 o 
  -2  -4   6      626.18      618.97      7.99 o 
  -1  -4   6      528.21      534.91      6.39 o 
   0  -4   6       66.29       71.63      1.30 o 
   1  -4   6      500.65      537.76      6.66 o 
   2  -4   6       37.19       45.79      1.00 o 
   3  -4   6       72.70       70.90      1.70 o 
   4  -4   6      101.11       94.03      2.55 o 
   5  -4   6     1021.49     1056.24     16.32 o 
   6  -4   6       67.71       69.56      2.19 o 
   7  -4   6        2.05        0.91      1.65 o 
   8  -4   6       10.00        9.24      1.56 o 
   9  -4   6        0.03        0.39      0.88 o 
 -11  -3   6        0.28        0.58      0.97 o 
 -10  -3   6        1.62        0.78      0.85 o 
  -9  -3   6        2.92        2.20      0.82 o 
  -8  -3   6       65.01       68.44      2.60 o 
  -7  -3   6        0.02       -0.41      0.43 o 
  -6  -3   6        0.09       -0.16      0.39 o 
  -5  -3   6       27.13       27.31      0.58 o 
  -4  -3   6        8.67        8.55      0.41 o 
  -3  -3   6       10.32       10.92      0.42 o 
  -2  -3   6       78.50       74.11      1.19 o 
  -1  -3   6      118.53      134.07      1.87 o 
   0  -3   6      384.35      393.75      4.81 o 
   1  -3   6      246.12      228.40      3.22 o 
   2  -3   6      283.90      259.76      3.64 o 
   3  -3   6      232.21      242.20      4.23 o 
   4  -3   6       35.05       33.44      1.11 o 
   5  -3   6       81.26       70.79      2.39 o 
   6  -3   6        0.21       -0.20      0.55 o 
   7  -3   6       23.17       25.29      1.73 o 
   8  -3   6        0.90        0.58      0.85 o 
   9  -3   6       17.14       18.44      3.40 o 
 -11  -2   6       12.10       14.79      1.56 o 
 -10  -2   6       22.86       24.90      1.95 o 
  -9  -2   6        1.94        1.36      0.70 o 
  -8  -2   6        0.01       -0.43      0.78 o 
  -7  -2   6        0.39       -0.47      1.07 o 
  -6  -2   6      282.69      301.86      5.07 o 
  -5  -2   6       65.32       63.07      1.43 o 
  -4  -2   6        0.49        0.58      0.22 o 
  -3  -2   6      821.99      860.03     12.10 o 
  -2  -2   6       12.96       15.65      0.41 o 
  -1  -2   6        9.15       17.93      0.55 o 
   0  -2   6      493.50      514.34      6.66 o 
   1  -2   6        1.18        0.42      0.26 o 
   2  -2   6      259.25      257.18      3.74 o 
   3  -2   6       28.80       31.68      0.86 o 
   4  -2   6        0.10        0.09      0.36 o 
   5  -2   6      138.70      139.05      2.45 o 
   6  -2   6        3.68        2.76      0.53 o 
   7  -2   6        0.09       -0.70      0.70 o 
   8  -2   6        3.72        4.52      1.12 o 
 -11  -1   6        0.53        2.33      0.97 o 
 -10  -1   6        4.33        6.23      0.97 o 
  -9  -1   6       34.24       36.58      1.95 o 
  -8  -1   6       27.13       26.65      1.75 o 
  -7  -1   6        1.21        0.66      0.50 o 
  -6  -1   6      181.99      185.96      5.14 o 
  -5  -1   6       18.95       18.58      2.36 o 
  -4  -1   6       91.56       68.35      1.33 o 
  -3  -1   6       36.80       54.52      1.66 o 
  -2  -1   6      657.18      659.44      7.68 o 
  -1  -1   6      207.29      221.98      3.08 o 
   0  -1   6        0.26        0.27      0.23 o 
   1  -1   6        0.00       -0.05      0.23 o 
   2  -1   6      260.06      249.26      3.20 o 
   3  -1   6       22.29       27.26      0.81 o 
   4  -1   6       10.03       10.00      0.60 o 
   5  -1   6       26.90       25.43      0.90 o 
   6  -1   6        3.89        3.48      0.79 o 
   7  -1   6       80.13       76.43      2.61 o 
   8  -1   6        8.66       10.12      1.14 o 
 -11   0   6        0.35        0.19      0.78 o 
 -10   0   6        1.00       -0.19      0.78 o 
  -9   0   6       73.86       74.51      2.92 o 
  -8   0   6        5.17        4.86      0.68 o 
  -7   0   6        2.20        2.17      0.68 o 
  -6   0   6       54.01       54.47      3.99 o 
  -5   0   6        3.26        1.63      0.38 o 
  -4   0   6      189.97      192.45      4.93 o 
  -3   0   6      168.53      173.33      2.46 o 
  -2   0   6      176.28      183.25      2.35 o 
  -1   0   6      377.04      378.82      4.59 o 
   0   0   6        1.63        1.89      0.26 o 
   1   0   6       60.48       70.60      1.19 o 
   2   0   6       22.63       20.60      0.64 o 
   3   0   6        5.94        7.41      0.52 o 
   4   0   6      407.08      420.99      6.21 o 
   5   0   6       27.93       25.05      1.05 o 
   6   0   6        2.78        3.84      0.55 o 
   7   0   6       10.71        5.46      1.42 o 
   8   0   6       15.33       18.08      3.07 o 
 -11   1   6        1.48        1.75      0.78 o 
 -10   1   6        9.54        8.56      0.97 o 
  -9   1   6        9.15        8.71      0.97 o 
  -8   1   6        4.68        4.04      1.26 o 
  -7   1   6        3.85        5.54      0.79 o 
  -6   1   6       32.25       30.62      2.53 o 
  -5   1   6      100.71      100.54      2.58 o 
  -4   1   6      438.18      453.22      6.41 o 
  -3   1   6      290.81      300.13      4.91 o 
  -2   1   6      275.71      312.28      3.83 o 
  -1   1   6      503.06      495.52      5.91 o 
   0   1   6      190.46      205.30      2.90 o 
   1   1   6       21.29       22.96      0.69 o 
   2   1   6      358.76      363.56      4.56 o 
   3   1   6       35.20       28.47      0.87 o 
   4   1   6        3.74        1.14      0.44 o 
   5   1   6        0.56        0.07      0.37 o 
   6   1   6      133.10      123.26      2.61 o 
   7   1   6        0.87        0.53      0.69 o 
   8   1   6        0.68       -0.29      0.72 o 
 -11   2   6        1.86        1.56      0.78 o 
 -10   2   6        0.17        0.52      0.52 o 
  -9   2   6        5.70        8.34      0.85 o 
  -8   2   6       38.95       40.12      2.04 o 
  -7   2   6        2.78        3.89      1.36 o 
  -6   2   6       22.74       19.15      1.12 o 
  -5   2   6       97.84       98.84      5.93 o 
  -4   2   6       16.92       17.52      0.84 o 
  -3   2   6       15.96       15.43      0.79 o 
  -2   2   6       51.76       51.64      1.15 o 
  -1   2   6       21.09       18.37      0.55 o 
   0   2   6       12.80       11.83      0.49 o 
   1   2   6       47.27       47.48      1.01 o 
   2   2   6       58.85       64.51      1.34 o 
   3   2   6       22.21       17.33      0.80 o 
   4   2   6        0.54        0.41      0.41 o 
   5   2   6      175.04      167.74      3.31 o 
   6   2   6       10.60       10.09      0.81 o 
   7   2   6        0.15        0.14      0.71 o 
 -11   3   6        5.07        6.23      1.75 o 
 -10   3   6        8.51        5.06      1.75 o 
  -9   3   6       37.74       40.47      3.50 o 
  -8   3   6       24.01       26.46      2.72 o 
  -7   3   6       57.53       58.95      2.12 o 
  -6   3   6       71.99       69.16      3.31 o 
  -5   3   6       36.10       39.93      1.87 o 
  -4   3   6       59.40       52.21      1.52 o 
  -3   3   6       59.22       59.93      2.02 o 
  -2   3   6        0.25       -0.06      0.40 o 
  -1   3   6      111.08      108.79      2.01 o 
   0   3   6      620.50      617.50      7.36 o 
   1   3   6      125.78      118.94      1.75 o 
   2   3   6      142.19      146.01      2.18 o 
   3   3   6      468.43      453.89      6.77 o 
   4   3   6       49.13       51.82      1.39 o 
   5   3   6       22.55       16.95      1.00 o 
   6   3   6       48.41       60.49      1.79 o 
   7   3   6        5.73        9.29      0.72 o 
 -10   4   6        2.06        2.14      1.56 o 
  -9   4   6        5.70        6.23      1.75 o 
  -8   4   6        0.47        0.19      1.36 o 
  -7   4   6        0.03        0.04      0.68 o 
  -6   4   6       35.22       35.80      1.87 o 
  -5   4   6        6.84        5.48      0.93 o 
  -4   4   6       17.70       18.14      1.52 o 
  -3   4   6       35.35       35.64      1.33 o 
  -2   4   6       39.98       33.21      1.68 o 
  -1   4   6       63.82       66.80      1.52 o 
   0   4   6       41.16       46.45      1.26 o 
   1   4   6       74.44       74.34      1.85 o 
   2   4   6      108.92      104.49      1.89 o 
   3   4   6       13.33        8.43      0.62 o 
   4   4   6       52.11       49.17      1.31 o 
   5   4   6        4.62        4.09      0.68 o 
   6   4   6        0.16        0.36      0.54 o 
 -10   5   6        1.16        1.56      1.56 o 
  -9   5   6        0.57        1.36      1.56 o 
  -8   5   6       17.11       18.48      1.44 o 
  -7   5   6        6.67        6.56      1.00 o 
  -6   5   6        0.85        0.71      0.79 o 
  -5   5   6       48.96       52.83      2.43 o 
  -4   5   6      147.95      137.25      3.22 o 
  -3   5   6        0.64        0.48      0.54 o 
  -2   5   6        3.11        4.09      0.67 o 
  -1   5   6        8.48        8.37      0.68 o 
   0   5   6        5.19        2.03      0.50 o 
   1   5   6        1.95        1.76      0.57 o 
   2   5   6        4.65        4.53      0.67 o 
   3   5   6        1.26        1.16      0.54 o 
   4   5   6      100.17      101.16      2.48 o 
   5   5   6       36.40       30.79      1.52 o 
  -9   6   6        1.07        3.11      1.95 o 
  -8   6   6        1.70        1.95      1.75 o 
  -7   6   6       10.03        9.73      2.33 o 
  -6   6   6        0.69       -0.58      1.36 o 
  -5   6   6       20.54       18.68      2.53 o 
  -4   6   6        8.72        7.52      0.87 o 
  -3   6   6       47.06       46.48      1.73 o 
  -2   6   6       23.92       19.60      1.16 o 
  -1   6   6        2.50        2.74      0.67 o 
   0   6   6        4.73        4.94      0.69 o 
   1   6   6        3.81        4.27      0.69 o 
   2   6   6        7.12        6.17      0.76 o 
   3   6   6        2.30        2.55      0.82 o 
   4   6   6       13.92       17.51      1.85 o 
  -8   7   6        5.83        2.72      1.95 o 
  -7   7   6        0.52        0.58      1.56 o 
  -6   7   6       26.96       28.21      3.31 o 
  -5   7   6        6.80        7.59      2.14 o 
  -4   7   6       10.92       13.33      1.18 o 
  -3   7   6       19.97       25.68      1.62 o 
  -2   7   6        4.73        5.40      0.97 o 
  -1   7   6      111.19      104.22      3.78 o 
   0   7   6        3.31        2.87      0.79 o 
   1   7   6       31.22       37.32      1.55 o 
   2   7   6        0.25       -0.25      0.59 o 
   3   7   6       11.91       16.02      1.49 o 
  -6   8   6        0.34       -0.19      1.56 o 
  -5   8   6        6.02        6.42      2.33 o 
  -4   8   6       62.39       57.80      2.33 o 
  -3   8   6       24.94       24.49      1.65 o 
  -2   8   6        3.96        4.52      2.14 o 
  -1   8   6        0.35        0.46      0.82 o 
   0   8   6       13.59       16.24      1.29 o 
   1   8   6        4.48        3.32      1.06 o 
  -2 -12   7        0.24        0.00      0.96 o 
  -1 -12   7        9.10        9.64      1.38 o 
   1 -12   7       13.34       13.23      1.95 o 
   2 -12   7        4.54        3.50      1.36 o 
  -4 -11   7        4.55        4.28      1.56 o 
  -3 -11   7       12.34        8.75      1.75 o 
  -2 -11   7       31.49       31.51      1.99 o 
  -1 -11   7        6.74        5.23      2.43 o 
   0 -11   7        2.53        2.72      1.36 o 
   1 -11   7       21.55       19.46      2.14 o 
   2 -11   7        0.38        0.14      0.93 o 
   3 -11   7        6.37        4.52      0.96 o 
   4 -11   7        0.05        0.58      0.73 o 
  -6 -10   7        8.25        9.71      1.56 o 
  -5 -10   7       12.21        7.78      1.36 o 
  -4 -10   7        1.95        1.75      1.17 o 
  -3 -10   7        0.23        0.39      1.17 o 
  -2 -10   7        1.86        4.00      1.46 o 
  -1 -10   7       28.68       27.41      1.72 o 
   0 -10   7        3.80        1.12      0.89 o 
   1 -10   7       23.98       26.84      3.53 o 
   2 -10   7       39.80       40.87      2.66 o 
   3 -10   7       21.25       22.78      1.43 o 
   4 -10   7       27.35       31.79      1.99 o 
   5 -10   7        0.87       -0.08      1.22 o 
  -7  -9   7        7.57        8.30      0.93 o 
  -6  -9   7        0.12        0.46      0.60 o 
  -5  -9   7        1.30        1.44      1.26 o 
  -4  -9   7       19.65       17.78      1.14 o 
  -3  -9   7        4.32        4.78      0.96 o 
  -2  -9   7       31.84       36.00      1.56 o 
  -1  -9   7       29.49       25.32      1.75 o 
   0  -9   7        3.51        3.16      0.64 o 
   1  -9   7        0.78        1.21      0.79 o 
   2  -9   7        0.09       -0.42      0.54 o 
   3  -9   7        2.08        2.14      0.79 o 
   4  -9   7        0.10       -0.13      0.67 o 
   5  -9   7       15.36       16.93      1.56 o 
   6  -9   7        0.86        1.05      1.75 o 
  -8  -8   7        2.21        6.26      1.30 o 
  -7  -8   7       42.77       41.62      2.57 o 
  -6  -8   7       10.28       10.79      1.26 o 
  -5  -8   7       13.64        8.82      0.86 o 
  -4  -8   7       92.16       86.24      2.42 o 
  -3  -8   7       69.73       73.57      2.20 o 
  -2  -8   7       10.39       11.85      0.85 o 
  -1  -8   7       53.96       52.97      2.13 o 
   0  -8   7        1.31        1.81      0.54 o 
   1  -8   7       64.95       62.28      1.57 o 
   2  -8   7       38.29       40.93      1.45 o 
   3  -8   7       77.09       79.75      2.05 o 
   4  -8   7       19.26       17.99      1.13 o 
   5  -8   7       24.80       26.02      2.37 o 
   6  -8   7        1.94        1.51      1.00 o 
   7  -8   7        0.07        0.24      0.85 o 
  -9  -7   7       21.27       26.18      2.53 o 
  -8  -7   7       26.50       32.79      2.05 o 
  -7  -7   7       20.07       23.06      1.77 o 
  -6  -7   7       16.00       19.69      1.11 o 
  -5  -7   7       17.87       18.73      1.46 o 
  -4  -7   7      133.39      136.13      3.19 o 
  -3  -7   7      382.28      372.36      7.85 o 
  -2  -7   7       49.62       50.12      1.48 o 
  -1  -7   7      152.44      168.82      2.97 o 
   0  -7   7       34.06       36.89      1.18 o 
   1  -7   7       24.33       20.02      0.88 o 
   2  -7   7       85.83       90.99      2.20 o 
   3  -7   7       15.66       17.59      0.95 o 
   4  -7   7        5.34        5.94      0.79 o 
   5  -7   7        1.08        0.33      0.48 o 
   6  -7   7       37.26       51.72      2.52 o 
   7  -7   7        4.18        3.57      1.26 o 
  -9  -6   7       32.16       42.44      2.29 o 
  -8  -6   7       46.72       43.71      3.60 o 
  -7  -6   7       26.96       22.02      1.63 o 
  -6  -6   7        1.59        0.84      0.47 o 
  -5  -6   7        2.37        1.90      0.48 o 
  -4  -6   7      465.50      448.76     10.06 o 
  -3  -6   7     1403.96     1353.94     20.09 o 
  -2  -6   7        0.01       -0.39      0.39 o 
  -1  -6   7      175.86      163.76      2.37 o 
   0  -6   7      160.77      163.77      2.37 o 
   1  -6   7        0.01       -0.38      0.38 o 
   2  -6   7      135.19      139.09      3.42 o 
   3  -6   7       32.96       34.84      1.60 o 
   4  -6   7        0.62        0.42      0.44 o 
   5  -6   7        2.62        3.55      0.67 o 
   6  -6   7        2.05        1.67      0.93 o 
   7  -6   7       15.16       12.58      1.44 o 
   8  -6   7        0.63       -0.71      1.00 o 
 -10  -5   7        0.00       -0.83      0.85 o 
  -9  -5   7       50.78       57.68      2.52 o 
  -8  -5   7        2.62        0.96      0.82 o 
  -7  -5   7       51.64       53.99      2.82 o 
  -6  -5   7      102.87      103.18      2.88 o 
  -5  -5   7       91.35       90.62      1.96 o 
  -4  -5   7       45.20       42.16      1.42 o 
  -3  -5   7      121.64      118.97      2.48 o 
  -2  -5   7      681.99      696.93      8.97 o 
  -1  -5   7      356.22      376.52      4.73 o 
   0  -5   7       96.77      100.24      2.05 o 
   1  -5   7      101.58       99.62      1.78 o 
   2  -5   7       23.54       22.63      0.92 o 
   3  -5   7       27.54       31.59      1.16 o 
   4  -5   7       65.26       66.84      1.97 o 
   5  -5   7       37.27       39.60      1.66 o 
   6  -5   7       92.61       97.53      3.51 o 
   7  -5   7       14.01       12.18      1.44 o 
   8  -5   7        2.51        1.19      1.02 o 
 -10  -4   7        5.51        5.45      1.36 o 
  -9  -4   7       10.19       15.07      2.24 o 
  -8  -4   7        3.13        2.09      0.57 o 
  -7  -4   7        0.02       -0.44      0.50 o 
  -6  -4   7      137.41      135.34      3.14 o 
  -5  -4   7        8.40        9.33      0.79 o 
  -4  -4   7      280.62      262.25      4.44 o 
  -3  -4   7       13.51       13.57      0.64 o 
  -2  -4   7        0.56        0.43      0.30 o 
  -1  -4   7      128.22      119.06      1.81 o 
   0  -4   7        0.04       -0.14      0.23 o 
   1  -4   7      145.96      144.94      2.28 o 
   2  -4   7       22.07       20.11      1.39 o 
   3  -4   7      202.82      192.32      3.64 o 
   4  -4   7      419.28      412.95      6.93 o 
   5  -4   7       27.84       23.42      1.03 o 
   6  -4   7       96.71      105.96      3.65 o 
   7  -4   7       29.64       24.90      1.76 o 
   8  -4   7        2.43        4.35      1.15 o 
 -10  -3   7       19.48       18.48      1.75 o 
  -9  -3   7        0.75       -0.24      0.61 o 
  -8  -3   7        2.27        1.32      0.86 o 
  -7  -3   7       75.52       71.82      1.94 o 
  -6  -3   7        0.59        0.28      0.43 o 
  -5  -3   7        5.25        8.57      0.51 o 
  -4  -3   7       35.19       35.60      1.04 o 
  -3  -3   7      151.55      148.57      2.89 o 
  -2  -3   7       35.98       30.23      0.73 o 
  -1  -3   7      754.21      779.79      9.15 o 
   0  -3   7       27.23       21.99      0.73 o 
   1  -3   7      321.67      320.38      4.42 o 
   2  -3   7       70.78       69.57      1.50 o 
   3  -3   7      734.38      723.75     11.54 o 
   4  -3   7       48.02       46.28      1.42 o 
   5  -3   7       49.13       49.66      1.47 o 
   6  -3   7       31.30       31.11      1.87 o 
   7  -3   7        0.24       -0.56      0.85 o 
   8  -3   7       10.38       12.86      1.47 o 
 -11  -2   7        0.34        0.97      0.97 o 
 -10  -2   7        7.14        9.73      1.36 o 
  -9  -2   7        7.87        9.73      1.36 o 
  -8  -2   7        5.96        4.60      0.61 o 
  -7  -2   7       56.08       50.53      1.79 o 
  -6  -2   7       26.77       26.59      1.25 o 
  -5  -2   7      106.41      106.52      2.09 o 
  -4  -2   7      138.87      124.31      2.13 o 
  -3  -2   7        1.54        1.18      0.32 o 
  -2  -2   7        8.37        8.73      0.42 o 
  -1  -2   7      249.56      267.57      3.73 o 
   0  -2   7        3.87        4.28      0.61 o 
   1  -2   7       63.96       61.55      1.25 o 
   2  -2   7       60.60       67.74      1.50 o 
   3  -2   7      357.89      355.62      5.38 o 
   4  -2   7        6.95        7.71      0.59 o 
   5  -2   7      106.51      105.06      2.08 o 
   6  -2   7       38.08       37.45      2.24 o 
   7  -2   7       13.23       13.85      1.95 o 
   8  -2   7        0.82       -0.25      0.85 o 
 -11  -1   7       10.44        9.92      1.36 o 
 -10  -1   7       10.50       10.51      1.36 o 
  -9  -1   7       18.88       18.87      1.56 o 
  -8  -1   7        2.64        4.47      0.97 o 
  -7  -1   7       80.95       85.48      6.32 o 
  -6  -1   7       23.83       22.52      1.00 o 
  -5  -1   7       16.80       15.42      0.72 o 
  -4  -1   7        6.88        3.29      0.38 o 
  -3  -1   7       12.13       12.66      0.60 o 
  -2  -1   7       47.75       56.79      1.12 o 
  -1  -1   7       53.23       50.41      1.07 o 
   0  -1   7      226.36      207.18      2.74 o 
   1  -1   7       77.37       70.91      1.27 o 
   2  -1   7        2.05        2.80      0.42 o 
   3  -1   7      864.97      826.91     11.61 o 
   4  -1   7       18.88       18.52      0.88 o 
   5  -1   7       45.01       43.57      1.24 o 
   6  -1   7       19.38       23.48      1.03 o 
   7  -1   7        6.19        4.83      0.91 o 
   8  -1   7        1.87        4.86      2.14 o 
 -11   0   7        7.37        5.84      1.17 o 
 -10   0   7        0.30       -0.19      0.78 o 
  -9   0   7       16.62       16.54      1.56 o 
  -8   0   7        1.49        0.74      0.65 o 
  -7   0   7        1.24        0.25      0.49 o 
  -6   0   7       53.01       54.00      3.14 o 
  -5   0   7       19.21       20.24      0.96 o 
  -4   0   7       38.98       35.39      1.19 o 
  -3   0   7      700.59      684.83     12.53 o 
  -2   0   7       41.62       35.80      0.96 o 
  -1   0   7       27.26       31.64      0.75 o 
   0   0   7      156.96      164.29      2.46 o 
   1   0   7      385.15      374.56      4.69 o 
   2   0   7        0.56       -0.03      0.34 o 
   3   0   7       71.09       65.87      1.53 o 
   4   0   7      113.04      122.32      2.35 o 
   5   0   7       73.27       69.96      2.11 o 
   6   0   7        0.64        0.08      0.44 o 
   7   0   7        5.81        5.78      1.00 o 
 -11   1   7        1.32        0.19      0.78 o 
 -10   1   7        0.26       -0.19      0.78 o 
  -9   1   7       10.17       11.80      1.17 o 
  -8   1   7        6.18        7.47      0.93 o 
  -7   1   7       95.12       96.48      3.22 o 
  -6   1   7        0.02        0.56      0.68 o 
  -5   1   7      220.64      224.09      6.11 o 
  -4   1   7        8.42        8.20      0.66 o 
  -3   1   7       22.25       25.00      1.26 o 
  -2   1   7      169.81      165.11      2.98 o 
  -1   1   7        0.77        0.38      0.29 o 
   0   1   7        6.09        5.15      0.40 o 
   1   1   7        4.78        5.40      0.44 o 
   2   1   7        9.16        8.93      0.57 o 
   3   1   7        0.93        1.06      0.44 o 
   4   1   7       17.70       18.30      0.86 o 
   5   1   7        0.02       -0.36      0.48 o 
   6   1   7        1.84        0.92      0.58 o 
   7   1   7        0.38       -0.24      0.75 o 
 -10   2   7        1.45        1.17      1.56 o 
  -9   2   7        0.05       -1.17      1.17 o 
  -8   2   7        0.01       -0.97      0.97 o 
  -7   2   7      311.19      314.98      8.22 o 
  -6   2   7      166.86      165.35      4.85 o 
  -5   2   7      131.09      143.33      4.86 o 
  -4   2   7       76.29       78.05      2.41 o 
  -3   2   7        1.74        1.72      0.54 o 
  -2   2   7      122.73      119.70      2.12 o 
  -1   2   7        4.74        5.69      0.51 o 
   0   2   7        7.17        8.73      0.80 o 
   1   2   7      634.85      636.99      7.67 o 
   2   2   7       40.11       38.16      1.07 o 
   3   2   7       63.04       59.00      1.49 o 
   4   2   7       27.44       26.34      1.05 o 
   5   2   7       62.72       65.48      1.91 o 
   6   2   7       38.15       45.46      1.55 o 
 -10   3   7        0.43        0.97      1.56 o 
  -9   3   7        0.01        0.97      1.56 o 
  -8   3   7        8.23        7.93      1.00 o 
  -7   3   7       75.54       81.22      2.94 o 
  -6   3   7       11.94       11.16      1.12 o 
  -5   3   7        5.79        6.80      0.93 o 
  -4   3   7       92.11       91.32      2.30 o 
  -3   3   7       20.63       21.98      1.14 o 
  -2   3   7       14.68       12.00      0.75 o 
  -1   3   7       32.33       30.88      1.03 o 
   0   3   7      138.03      137.89      2.50 o 
   1   3   7      726.29      717.09     11.01 o 
   2   3   7       38.39       40.03      1.21 o 
   3   3   7        0.67       -0.12      0.46 o 
   4   3   7       61.73       53.46      1.77 o 
   5   3   7        0.46        0.26      0.54 o 
   6   3   7        8.28        8.94      1.42 o 
 -10   4   7        6.03        7.39      2.14 o 
  -9   4   7        1.14        1.17      1.75 o 
  -8   4   7        0.02       -0.78      1.36 o 
  -7   4   7        2.43        3.03      0.93 o 
  -6   4   7       75.18       79.76      3.04 o 
  -5   4   7        1.05        0.57      0.75 o 
  -4   4   7        0.07        0.09      0.43 o 
  -3   4   7       92.59       89.23      2.88 o 
  -2   4   7        0.51       -0.45      0.45 o 
  -1   4   7        3.77        1.91      0.47 o 
   0   4   7       30.06       32.55      1.10 o 
   1   4   7       29.53       28.34      1.22 o 
   2   4   7       91.41       82.80      2.09 o 
   3   4   7       53.01       51.11      1.66 o 
   4   4   7        3.13        2.71      0.79 o 
   5   4   7       35.52       41.79      1.61 o 
  -9   5   7       18.53       21.79      2.92 o 
  -8   5   7        5.82        5.64      2.14 o 
  -7   5   7       16.74       17.51      2.53 o 
  -6   5   7        0.09       -1.17      1.17 o 
  -5   5   7        0.88       -0.13      0.58 o 
  -4   5   7        2.74        1.05      1.36 o 
  -3   5   7       75.61       63.32      3.02 o 
  -2   5   7        2.29        1.47      0.61 o 
  -1   5   7       11.83       11.70      0.87 o 
   0   5   7       32.20       34.71      1.35 o 
   1   5   7       12.30       10.47      0.85 o 
   2   5   7       35.15       34.40      2.50 o 
   3   5   7       18.79       17.44      1.29 o 
   4   5   7        9.05       10.08      1.11 o 
  -8   6   7        2.44        0.58      1.75 o 
  -7   6   7        2.98        4.86      1.95 o 
  -6   6   7       17.45       16.34      2.72 o 
  -5   6   7        3.91        2.14      1.56 o 
  -4   6   7       22.05       24.44      3.79 o 
  -3   6   7        0.50        1.36      0.79 o 
  -2   6   7       57.01       59.99      4.18 o 
  -1   6   7        8.55       11.39      0.92 o 
   0   6   7       25.06       24.43      1.19 o 
   1   6   7       76.73       77.99      2.16 o 
   2   6   7        0.01       -0.56      0.56 o 
   3   6   7        3.12        2.09      0.86 o 
  -7   7   7       18.04       25.88      3.31 o 
  -6   7   7        0.81        0.39      1.75 o 
  -5   7   7        0.26       -1.56      1.56 o 
  -4   7   7        7.71        6.47      1.36 o 
  -3   7   7       11.52        9.63      2.14 o 
  -2   7   7       18.40       15.54      1.95 o 
  -1   7   7       15.89       21.89      1.73 o 
   0   7   7        0.96        0.72      1.45 o 
   1   7   7       22.26       22.66      1.60 o 
  -4 -11   8        4.17        6.81      1.75 o 
  -3 -11   8        3.67        1.56      1.36 o 
  -2 -11   8        0.47        2.19      1.02 o 
  -1 -11   8        0.32       -0.60      0.89 o 
   0 -11   8        8.32        6.42      1.75 o 
   1 -11   8       14.56       15.37      2.14 o 
   2 -11   8        1.63        1.43      1.00 o 
   3 -11   8        3.58        4.22      1.12 o 
  -5 -10   8        8.52        4.47      1.36 o 
  -4 -10   8       13.59       13.81      1.75 o 
  -3 -10   8        6.40        9.53      1.75 o 
  -2 -10   8        0.20        0.58      1.26 o 
  -1 -10   8        0.83       -0.24      0.89 o 
   0 -10   8       73.59       77.83      8.27 o 
   1 -10   8       12.24       10.69      1.28 o 
   2 -10   8        4.03        4.51      2.72 o 
   3 -10   8        1.18        1.68      0.82 o 
   4 -10   8        2.74        2.06      1.03 o 
   5 -10   8        1.58        1.06      1.17 o 
  -7  -9   8       15.88       20.13      2.53 o 
  -6  -9   8       33.43       32.18      3.50 o 
  -5  -9   8        0.47        3.15      1.07 o 
  -4  -9   8       15.88       16.92      1.44 o 
  -3  -9   8       19.92       20.70      2.33 o 
  -2  -9   8      152.86      158.88      4.47 o 
  -1  -9   8       24.65       27.71      3.21 o 
   0  -9   8        1.31        2.96      0.82 o 
   1  -9   8        6.42        5.91      0.93 o 
   2  -9   8       57.06       59.33      1.83 o 
   3  -9   8       10.26        8.81      1.80 o 
   4  -9   8       15.00       13.51      2.31 o 
   5  -9   8        0.24        0.81      0.61 o 
  -8  -8   8        3.62        5.29      2.14 o 
  -7  -8   8        0.19        0.81      0.60 o 
  -6  -8   8       27.12       23.47      1.40 o 
  -5  -8   8       44.34       43.30      1.91 o 
  -4  -8   8        0.43       -0.45      0.56 o 
  -3  -8   8        3.93        4.97      0.79 o 
  -2  -8   8       11.24        8.43      0.86 o 
  -1  -8   8        9.27        5.80      0.86 o 
   0  -8   8       26.78       28.75      2.98 o 
   1  -8   8       41.61       38.77      1.26 o 
   2  -8   8        0.24        1.51      0.58 o 
   3  -8   8       95.12       97.10      2.73 o 
   4  -8   8        9.44        9.05      0.96 o 
   5  -8   8        0.54        0.10      0.60 o 
   6  -8   8        3.75        4.02      1.22 o 
  -8  -7   8        1.75        0.88      1.56 o 
  -7  -7   8       13.78       13.98      1.44 o 
  -6  -7   8        6.84        7.00      0.93 o 
  -5  -7   8        0.00        0.18      0.52 o 
  -4  -7   8        1.93        0.80      0.60 o 
  -3  -7   8        2.12        2.52      0.63 o 
  -2  -7   8      147.39      138.44      2.54 o 
  -1  -7   8       34.05       36.20      1.38 o 
   0  -7   8       28.25       28.04      1.35 o 
   1  -7   8      122.32      120.37      2.66 o 
   2  -7   8       11.59       12.12      0.88 o 
   3  -7   8        0.51       -0.18      0.53 o 
   4  -7   8        0.01        0.09      0.63 o 
   5  -7   8       24.60       27.19      1.36 o 
   6  -7   8       20.66       22.38      1.95 o 
   7  -7   8        0.02       -1.56      1.75 o 
  -9  -6   8        0.24        0.43      0.97 o 
  -8  -6   8       36.80       48.76      4.18 o 
  -7  -6   8        8.46       10.58      1.30 o 
  -6  -6   8        4.04        5.64      0.68 o 
  -5  -6   8      243.30      244.29      5.39 o 
  -4  -6   8       17.26       17.87      1.08 o 
  -3  -6   8       40.88       37.68      1.49 o 
  -2  -6   8      522.08      503.86      7.27 o 
  -1  -6   8        5.94        5.16      0.52 o 
   0  -6   8        0.94        1.08      0.80 o 
   1  -6   8       24.33       21.15      0.90 o 
   2  -6   8        7.30        7.43      0.72 o 
   3  -6   8        7.08        4.47      0.73 o 
   4  -6   8        9.46       10.07      0.79 o 
   5  -6   8       38.94       44.48      2.69 o 
   6  -6   8       11.16       12.14      1.44 o 
   7  -6   8        0.53       -0.78      0.97 o 
  -9  -5   8       32.59       39.88      2.72 o 
  -8  -5   8        3.85        4.38      1.26 o 
  -7  -5   8       13.34       13.74      1.65 o 
  -6  -5   8        3.45        4.48      0.57 o 
  -5  -5   8      293.01      289.51      5.62 o 
  -4  -5   8       30.15       30.24      1.31 o 
  -3  -5   8       39.39       34.58      1.24 o 
  -2  -5   8       24.32       25.37      0.95 o 
  -1  -5   8        0.08        0.22      0.38 o 
   0  -5   8        7.56       10.36      0.59 o 
   1  -5   8      108.41      112.45      2.19 o 
   2  -5   8       34.96       35.36      1.99 o 
   3  -5   8       27.45       26.81      1.13 o 
   4  -5   8        0.04       -0.18      0.57 o 
   5  -5   8        1.01        1.64      0.67 o 
   6  -5   8       41.76       49.13      2.48 o 
   7  -5   8       55.72       60.51      3.50 o 
 -10  -4   8        0.14        0.19      1.17 o 
  -9  -4   8        4.15        2.92      1.17 o 
  -8  -4   8       16.96       20.04      1.95 o 
  -7  -4   8       31.82       31.94      1.34 o 
  -6  -4   8      304.21      279.09      5.29 o 
  -5  -4   8      265.04      267.75      7.28 o 
  -4  -4   8      189.08      190.81      3.45 o 
  -3  -4   8       51.44       52.56      1.45 o 
  -2  -4   8       63.82       68.44      1.51 o 
  -1  -4   8      253.33      253.40      3.38 o 
   0  -4   8       30.69       34.08      0.96 o 
   1  -4   8        0.34        0.56      0.43 o 
   2  -4   8      224.21      214.50      3.53 o 
   3  -4   8        6.91        8.33      0.79 o 
   4  -4   8       33.92       36.55      1.43 o 
   5  -4   8        1.77        0.39      0.82 o 
   6  -4   8       23.86       25.87      1.87 o 
   7  -4   8        8.38        7.77      1.30 o 
 -10  -3   8        0.01       -0.97      0.97 o 
  -9  -3   8        8.50        8.75      1.56 o 
  -8  -3   8        7.43        6.23      0.97 o 
  -7  -3   8        2.72        3.92      0.69 o 
  -6  -3   8       48.32       48.15      1.93 o 
  -5  -3   8      511.39      487.77      7.83 o 
  -4  -3   8       15.01       13.79      1.54 o 
  -3  -3   8        1.75        2.03      0.43 o 
  -2  -3   8       25.82       26.05      0.92 o 
  -1  -3   8        0.54       -0.02      0.52 o 
   0  -3   8        0.48        0.90      0.40 o 
   1  -3   8       65.78       70.10      1.56 o 
   2  -3   8       22.76       18.89      0.88 o 
   3  -3   8        4.32        3.73      0.58 o 
   4  -3   8        5.20        5.04      0.65 o 
   5  -3   8        2.59        4.25      0.77 o 
   6  -3   8       12.15       12.52      1.40 o 
   7  -3   8        0.88       -0.54      1.17 o 
 -10  -2   8        8.78        9.92      1.56 o 
  -9  -2   8       18.44       20.72      1.24 o 
  -8  -2   8       78.13       80.23      3.79 o 
  -7  -2   8       32.17       30.25      1.51 o 
  -6  -2   8       53.12       52.79      1.67 o 
  -5  -2   8        0.27       -0.33      0.33 o 
  -4  -2   8       91.59       85.36      1.87 o 
  -3  -2   8        3.15        3.36      0.47 o 
  -2  -2   8       33.68       40.04      1.25 o 
  -1  -2   8        3.09        2.50      0.48 o 
   0  -2   8       51.26       43.42      1.08 o 
   1  -2   8       44.73       46.82      1.27 o 
   2  -2   8      273.89      272.42      4.27 o 
   3  -2   8      164.16      173.24      3.44 o 
   4  -2   8        3.17        3.13      0.56 o 
   5  -2   8       30.07       31.48      1.45 o 
   6  -2   8        6.96       10.03      1.22 o 
   7  -2   8        1.41        0.63      1.00 o 
 -10  -1   8       25.51       22.76      1.95 o 
  -9  -1   8       16.43       17.90      1.75 o 
  -8  -1   8       27.92       33.29      1.51 o 
  -7  -1   8       18.07       21.23      1.07 o 
  -6  -1   8       11.79       13.08      1.18 o 
  -5  -1   8        0.67        1.33      0.67 o 
  -4  -1   8       78.99       77.18      2.05 o 
  -3  -1   8      181.06      183.60      3.95 o 
  -2  -1   8      277.39      271.93      4.69 o 
  -1  -1   8        4.24        3.71      0.46 o 
   0  -1   8        0.62        0.42      0.26 o 
   1  -1   8      775.28      790.90      9.99 o 
   2  -1   8      119.76      126.42      2.15 o 
   3  -1   8       15.66       13.69      0.75 o 
   4  -1   8       18.35       16.17      0.86 o 
   5  -1   8       19.81       22.33      1.53 o 
   6  -1   8       25.78       21.94      1.11 o 
   7  -1   8        0.80        0.89      0.86 o 
 -10   0   8        1.62        2.72      0.97 o 
  -9   0   8        4.12        3.50      0.97 o 
  -8   0   8        0.00        0.12      0.88 o 
  -7   0   8       30.04       32.64      1.68 o 
  -6   0   8       14.00       14.87      1.77 o 
  -5   0   8       62.72       56.93      1.59 o 
  -4   0   8       67.01       70.43      1.97 o 
  -3   0   8       28.05       22.84      1.14 o 
  -2   0   8      402.81      410.66      6.72 o 
  -1   0   8       95.54       96.10      2.14 o 
   0   0   8        1.56        2.28      0.38 o 
   1   0   8      465.25      461.16      6.13 o 
   2   0   8        6.55        6.86      0.58 o 
   3   0   8       67.39       73.65      1.72 o 
   4   0   8        0.20        0.57      0.47 o 
   5   0   8       37.95       38.95      1.47 o 
   6   0   8       11.19       10.17      0.87 o 
 -10   1   8        2.07       -0.19      0.97 o 
  -9   1   8        0.84        0.75      0.79 o 
  -8   1   8       23.38       24.34      1.58 o 
  -7   1   8       31.75       36.09      1.87 o 
  -6   1   8       97.29       96.50      5.06 o 
  -5   1   8        2.78        3.05      0.47 o 
  -4   1   8       23.47       21.10      1.08 o 
  -3   1   8       54.05       58.65      1.83 o 
  -2   1   8      135.82      131.17      3.18 o 
  -1   1   8      178.76      178.17      3.62 o 
   0   1   8       13.36       18.78      0.82 o 
   1   1   8      459.51      480.05      6.99 o 
   2   1   8      254.95      273.89      3.99 o 
   3   1   8       77.59       81.42      1.86 o 
   4   1   8       10.23       11.08      0.89 o 
   5   1   8       19.77       23.02      1.24 o 
   6   1   8        0.16       -0.55      0.55 o 
 -10   2   8        0.86        0.97      1.56 o 
  -9   2   8        0.07       -0.97      1.36 o 
  -8   2   8        0.57        0.44      0.68 o 
  -7   2   8       82.31       91.75      3.32 o 
  -6   2   8       59.70       55.83      2.43 o 
  -5   2   8        3.80        2.60      0.54 o 
  -4   2   8       70.53       68.74      1.93 o 
  -3   2   8       10.42        9.55      0.87 o 
  -2   2   8        0.10       -0.13      0.52 o 
  -1   2   8       34.62       36.63      1.29 o 
   0   2   8       35.61       35.58      1.15 o 
   1   2   8        0.01        0.52      0.51 o 
   2   2   8      124.33      130.08      2.50 o 
   3   2   8       43.46       48.97      1.63 o 
   4   2   8        0.00       -0.15      0.72 o 
   5   2   8        3.53        8.57      0.90 o 
  -9   3   8       11.34       11.87      2.33 o 
  -8   3   8        0.03        0.39      1.36 o 
  -7   3   8        2.51        5.25      1.75 o 
  -6   3   8       13.31       17.32      2.33 o 
  -5   3   8       65.30       57.40      2.14 o 
  -4   3   8       16.45       13.13      0.86 o 
  -3   3   8       24.29       26.20      1.25 o 
  -2   3   8       66.41       71.04      2.20 o 
  -1   3   8        0.04        0.27      0.52 o 
   0   3   8       20.24       22.00      1.03 o 
   1   3   8      127.71      123.29      2.67 o 
   2   3   8        0.66        1.15      0.55 o 
   3   3   8       26.39       24.58      1.37 o 
   4   3   8       19.40       18.83      1.31 o 
  -9   4   8        0.19       -0.39      1.56 o 
  -8   4   8       17.94       17.90      2.72 o 
  -7   4   8       34.04       39.49      3.70 o 
  -6   4   8        1.22        3.50      1.56 o 
  -5   4   8       19.34       19.32      1.06 o 
  -4   4   8        0.43        1.03      0.68 o 
  -3   4   8       11.64       11.51      0.92 o 
  -2   4   8       21.78       19.34      1.21 o 
  -1   4   8       12.82       14.01      1.33 o 
   0   4   8       15.51       14.27      1.09 o 
   1   4   8        1.50        1.36      0.60 o 
   2   4   8        0.46        1.27      0.60 o 
   3   4   8       12.51       16.04      1.23 o 
   4   4   8        4.87        9.50      2.82 o 
  -8   5   8        0.02        0.00      1.56 o 
  -7   5   8       10.12       11.28      2.53 o 
  -6   5   8        6.12        9.34      2.14 o 
  -5   5   8        8.43        8.02      0.89 o 
  -4   5   8       47.60       51.06      2.12 o 
  -3   5   8        3.09        2.18      1.17 o 
  -2   5   8       42.85       42.83      3.60 o 
  -1   5   8        1.12        1.27      0.73 o 
   0   5   8        0.78        0.98      0.71 o 
   1   5   8        8.70       10.18      0.94 o 
   2   5   8       58.74       64.84      2.47 o 
  -7   6   8       10.72       17.12      2.92 o 
  -6   6   8       20.87       25.88      3.11 o 
  -5   6   8       16.53       17.32      1.23 o 
  -4   6   8        7.23        9.10      1.46 o 
  -3   6   8       10.22        9.01      1.18 o 
  -2   6   8        2.52        2.84      0.97 o 
  -1   6   8       29.69       34.13      2.24 o 
   0   6   8       64.32       62.84      3.70 o 
   1   6   8       18.40       16.00      1.30 o 
  -3   7   8        0.01        0.24      0.82 o 
  -3 -11   9        1.69        1.17      1.36 o 
  -2 -11   9       17.12       13.99      1.49 o 
  -1 -11   9        9.23       12.58      1.65 o 
   0 -11   9        3.33        3.11      1.56 o 
   1 -11   9        0.12        0.78      1.36 o 
   2 -11   9        0.55        0.78      1.17 o 
  -5 -10   9      103.97      108.56      4.86 o 
  -4 -10   9        3.89        6.81      1.56 o 
  -3 -10   9        1.05        1.36      1.36 o 
  -2 -10   9        0.23        2.49      1.02 o 
  -1 -10   9        3.41        3.94      1.17 o 
   0 -10   9        0.20        0.19      1.17 o 
   1 -10   9        0.57        1.25      1.08 o 
   2 -10   9       22.16       26.28      2.24 o 
   3 -10   9       14.62       13.61      1.54 o 
  -6  -9   9       10.44       12.69      1.26 o 
  -5  -9   9        6.83        5.86      1.07 o 
  -4  -9   9        8.07        6.81      1.56 o 
  -3  -9   9        3.81        4.46      1.95 o 
  -2  -9   9        9.67       11.15      1.56 o 
  -1  -9   9       11.00        9.44      1.24 o 
   0  -9   9        1.70        1.17      1.10 o 
   1  -9   9        8.16       11.91      1.11 o 
   2  -9   9       29.10       26.26      1.82 o 
   3  -9   9       10.73       12.04      1.46 o 
   4  -9   9        1.58        1.72      0.81 o 
  -7  -8   9        3.27        3.62      0.70 o 
  -6  -8   9        0.11       -0.49      1.46 o 
  -5  -8   9        2.29        2.68      0.89 o 
  -4  -8   9       40.23       46.17      1.77 o 
  -3  -8   9        3.64        2.17      0.89 o 
  -2  -8   9        5.47        2.23      0.89 o 
  -1  -8   9       34.05       32.20      2.63 o 
   0  -8   9        0.01       -0.10      0.88 o 
   1  -8   9       28.01       26.42      1.94 o 
   2  -8   9        9.59        7.99      0.85 o 
   3  -8   9       23.26       25.75      1.48 o 
   4  -8   9        1.86        0.77      0.74 o 
   5  -8   9        0.55        0.30      0.72 o 
  -8  -7   9        0.13        1.15      1.65 o 
  -7  -7   9       16.99       17.89      1.02 o 
  -6  -7   9       51.04       53.36      2.10 o 
  -5  -7   9        0.89       -0.78      0.78 o 
  -4  -7   9        0.11        0.00      0.56 o 
  -3  -7   9       37.71       42.74      3.75 o 
  -2  -7   9        6.37        5.28      0.82 o 
  -1  -7   9      387.58      358.47      7.68 o 
   0  -7   9       77.36       75.03      3.02 o 
   1  -7   9       14.24        9.66      0.82 o 
   2  -7   9       25.81       21.40      1.37 o 
   3  -7   9        0.15       -0.17      0.86 o 
   4  -7   9        8.97        9.72      1.04 o 
   5  -7   9        7.89        7.68      0.92 o 
   6  -7   9       28.23       27.09      2.10 o 
  -8  -6   9        0.12        0.00      1.17 o 
  -7  -6   9        2.35        0.58      0.97 o 
  -6  -6   9        9.20        7.61      0.93 o 
  -5  -6   9       21.94       22.27      1.23 o 
  -4  -6   9       29.72       30.55      1.37 o 
  -3  -6   9        0.07        0.62      0.59 o 
  -2  -6   9      438.01      431.41      8.34 o 
  -1  -6   9        2.53        0.65      0.57 o 
   0  -6   9       30.41       27.69      1.38 o 
   1  -6   9        7.04        4.11      0.56 o 
   2  -6   9       23.53       23.85      1.13 o 
   3  -6   9       22.71       22.63      1.12 o 
   4  -6   9       19.63       21.94      1.31 o 
   5  -6   9       56.23       64.75      2.16 o 
   6  -6   9       33.31       34.00      2.29 o 
  -9  -5   9        3.81        2.14      1.36 o 
  -8  -5   9       12.76       15.18      1.95 o 
  -7  -5   9       19.70       20.62      2.14 o 
  -6  -5   9       10.70       13.86      0.97 o 
  -5  -5   9        1.90        1.75      0.56 o 
  -4  -5   9       46.27       52.22      1.76 o 
  -3  -5   9       19.54       19.62      1.60 o 
  -2  -5   9       41.74       46.36      1.33 o 
  -1  -5   9       84.03       71.78      1.91 o 
   0  -5   9       68.51       76.82      1.94 o 
   1  -5   9       66.88       59.86      1.53 o 
   2  -5   9        6.56       10.30      0.83 o 
   3  -5   9       10.67       12.19      0.87 o 
   4  -5   9        7.12        9.11      0.96 o 
   5  -5   9       29.52       38.35      1.74 o 
   6  -5   9        9.82       11.20      1.54 o 
  -9  -4   9        0.56       -0.19      0.97 o 
  -8  -4   9        0.21        0.97      0.97 o 
  -7  -4   9       12.59        8.37      1.36 o 
  -6  -4   9        5.10        5.74      0.58 o 
  -5  -4   9        5.06        4.17      1.03 o 
  -4  -4   9        0.03       -0.14      0.41 o 
  -3  -4   9       32.60       27.98      1.12 o 
  -2  -4   9       22.06       18.42      0.88 o 
  -1  -4   9       34.16       30.81      1.26 o 
   0  -4   9       21.89       24.60      0.98 o 
   1  -4   9       24.75       21.17      0.91 o 
   2  -4   9       10.97        9.37      0.78 o 
   3  -4   9        0.69        0.32      0.51 o 
   4  -4   9       26.45       25.35      1.39 o 
   5  -4   9       12.60       12.99      1.91 o 
   6  -4   9       12.54       11.42      1.00 o 
 -10  -3   9       10.15       11.09      1.75 o 
  -9  -3   9        0.76       -0.19      0.97 o 
  -8  -3   9       31.16       31.32      2.33 o 
  -7  -3   9      179.39      179.38      6.81 o 
  -6  -3   9       28.99       28.62      1.85 o 
  -5  -3   9       35.36       37.10      1.19 o 
  -4  -3   9       12.14        9.66      0.67 o 
  -3  -3   9        9.06        5.79      0.60 o 
  -2  -3   9       10.26        8.88      0.68 o 
  -1  -3   9       19.29       18.38      0.90 o 
   0  -3   9       17.23       16.06      0.88 o 
   1  -3   9        0.97        0.25      0.41 o 
   2  -3   9      153.90      153.08      4.83 o 
   3  -3   9        0.01       -0.14      0.46 o 
   4  -3   9       11.23       11.53      1.04 o 
   5  -3   9        8.87        9.06      0.98 o 
   6  -3   9        3.71        3.83      1.26 o 
 -10  -2   9       10.01        9.92      1.56 o 
  -9  -2   9       25.99       28.02      2.14 o 
  -8  -2   9       21.57       18.87      1.95 o 
  -7  -2   9      172.26      172.24      7.78 o 
  -6  -2   9       22.43       19.78      1.11 o 
  -5  -2   9        0.73       -0.01      0.43 o 
  -4  -2   9       24.03       20.87      0.93 o 
  -3  -2   9       43.87       40.62      1.52 o 
  -2  -2   9       35.01       37.26      1.24 o 
  -1  -2   9       27.77       24.00      1.04 o 
   0  -2   9       22.04       23.42      1.26 o 
   1  -2   9        2.61        0.76      0.53 o 
   2  -2   9        1.15        0.86      0.50 o 
   3  -2   9       26.28       32.56      1.30 o 
   4  -2   9        1.36        0.74      0.84 o 
   5  -2   9       55.21       68.61      3.29 o 
   6  -2   9        9.34       13.39      1.43 o 
 -10  -1   9       26.76       25.88      2.14 o 
  -9  -1   9        7.74        9.14      1.56 o 
  -8  -1   9       14.26       10.90      1.56 o 
  -7  -1   9       64.58       63.33      5.89 o 
  -6  -1   9      130.53      124.33      3.76 o 
  -5  -1   9       43.26       50.01      1.36 o 
  -4  -1   9       41.85       36.59      1.43 o 
  -3  -1   9       52.02       46.22      1.63 o 
  -2  -1   9        0.32        0.01      0.44 o 
  -1  -1   9       27.54       25.62      1.05 o 
   0  -1   9      283.21      299.06      5.91 o 
   1  -1   9        2.28        2.07      0.63 o 
   2  -1   9        1.64        4.14      0.56 o 
   3  -1   9        0.08       -0.65      0.65 o 
   4  -1   9       33.61       33.52      1.39 o 
   5  -1   9       25.99       27.80      1.38 o 
   6  -1   9        1.99        0.99      0.82 o 
 -10   0   9        9.44        8.37      1.56 o 
  -9   0   9        2.62        2.92      1.17 o 
  -8   0   9      108.50      114.02     12.55 o 
  -7   0   9       23.91       23.35      2.53 o 
  -6   0   9        2.07        2.50      0.89 o 
  -5   0   9       46.42       47.49      1.53 o 
  -4   0   9        2.46        3.26      0.61 o 
  -3   0   9        0.39       -0.48      0.48 o 
  -2   0   9       21.58       21.21      1.47 o 
  -1   0   9      205.91      212.50      3.96 o 
   0   0   9      445.41      423.95      7.12 o 
   1   0   9       73.69       76.95      2.01 o 
   2   0   9        9.59       10.90      0.71 o 
   3   0   9        0.03        0.53      0.56 o 
   4   0   9        1.40        1.49      0.77 o 
   5   0   9       11.26       11.85      1.01 o 
  -9   1   9        3.86        5.25      1.75 o 
  -8   1   9        9.23        6.81      1.75 o 
  -7   1   9      112.80      122.76      6.23 o 
  -6   1   9        0.02       -0.97      1.17 o 
  -5   1   9        8.03        5.67      1.06 o 
  -4   1   9        6.44        6.26      0.67 o 
  -3   1   9       52.77       52.50      1.79 o 
  -2   1   9       15.77       16.39      1.06 o 
  -1   1   9      124.35      127.76      2.77 o 
   0   1   9      151.73      158.88      3.69 o 
   1   1   9        0.95        1.02      0.68 o 
   2   1   9       21.10       22.21      1.66 o 
   3   1   9        4.05        4.63      0.73 o 
   4   1   9       24.34       28.56      2.67 o 
   5   1   9        0.04       -0.63      0.72 o 
  -9   2   9        0.06        0.58      1.56 o 
  -8   2   9        0.28        0.78      1.36 o 
  -7   2   9        6.34        6.42      1.75 o 
  -6   2   9        0.47        0.19      1.36 o 
  -5   2   9        1.16        1.10      0.68 o 
  -4   2   9        2.49        2.16      0.74 o 
  -3   2   9       15.93       14.36      1.02 o 
  -2   2   9        2.90        4.58      0.75 o 
  -1   2   9      254.86      266.55      6.78 o 
   0   2   9       74.65       79.50      2.39 o 
   1   2   9      104.28      101.35      4.77 o 
   2   2   9        6.00        3.01      0.94 o 
   3   2   9       21.29       18.04      1.25 o 
   4   2   9        3.77        4.42      1.23 o 
  -8   3   9        6.22        9.53      2.14 o 
  -7   3   9        6.10        9.34      2.14 o 
  -6   3   9        0.05        0.58      1.36 o 
  -5   3   9       22.83       24.43      2.82 o 
  -4   3   9      107.28      103.85      5.25 o 
  -3   3   9        2.20        3.26      0.89 o 
  -2   3   9       10.99       11.57      1.02 o 
  -1   3   9      153.41      158.07      3.95 o 
   0   3   9        1.09        2.46      0.75 o 
   1   3   9        0.73        0.40      0.71 o 
   2   3   9        2.56        1.99      0.75 o 
   3   3   9        1.00        1.41      0.75 o 
  -8   4   9        0.12        0.39      1.75 o 
  -7   4   9       11.93       11.48      2.33 o 
  -6   4   9        2.60        3.70      1.75 o 
  -5   4   9        0.90        1.95      1.26 o 
  -4   4   9        9.66       12.21      1.18 o 
  -3   4   9       56.16       52.88      2.37 o 
  -2   4   9        0.29       -0.91      1.26 o 
  -1   4   9        1.97        1.67      0.97 o 
   0   4   9        6.05        8.30      1.02 o 
   1   4   9        2.73        3.35      0.84 o 
   2   4   9        1.04        0.58      0.75 o 
  -6   5   9       13.10       16.54      2.72 o 
  -5   5   9        5.67        5.06      0.72 o 
  -4   5   9        0.88        0.24      0.82 o 
  -3   5   9       16.69       18.13      2.24 o 
  -2   5   9        4.99        8.06      1.30 o 
  -1   5   9       25.35       25.86      3.02 o 
   0   5   9        0.36        0.43      0.97 o 
  -4 -10  10        0.24       -1.17      1.17 o 
  -3 -10  10        0.40       -0.19      1.17 o 
  -2 -10  10        1.25        1.65      1.46 o 
  -1 -10  10       12.35       14.33      1.58 o 
   0 -10  10        2.21        2.50      1.02 o 
   1 -10  10        4.40        8.75      1.95 o 
   2 -10  10        1.76        0.37      1.26 o 
  -5  -9  10        1.87        1.75      1.17 o 
  -4  -9  10        0.06       -0.97      0.97 o 
  -3  -9  10        1.92        1.75      1.36 o 
  -2  -9  10        7.92        5.04      1.02 o 
  -1  -9  10       25.76       25.91      1.85 o 
   0  -9  10       24.61       27.19      1.85 o 
   1  -9  10        0.30        0.03      1.85 o 
   2  -9  10       17.71       18.22      1.73 o 
   3  -9  10       14.91       12.03      1.54 o 
  -6  -8  10        0.52        0.06      1.85 o 
  -5  -8  10        4.89        4.65      1.02 o 
  -4  -8  10       22.25       23.35      2.14 o 
  -3  -8  10      171.83      161.86      6.23 o 
  -2  -8  10        4.15        2.20      1.65 o 
  -1  -8  10        0.63        0.19      0.83 o 
   0  -8  10        0.00        0.31      1.46 o 
   1  -8  10        6.77        6.61      2.14 o 
   2  -8  10       14.29       16.51      1.63 o 
   3  -8  10        2.81        2.63      1.12 o 
   4  -8  10        2.68        2.97      0.92 o 
  -7  -7  10        9.34        8.13      0.85 o 
  -6  -7  10        0.25       -0.11      1.46 o 
  -5  -7  10        0.10        0.16      0.75 o 
  -4  -7  10        3.30        4.19      1.02 o 
  -3  -7  10       12.62       10.70      1.22 o 
  -2  -7  10        2.84        3.26      0.93 o 
  -1  -7  10        8.43        5.09      0.93 o 
   0  -7  10        8.90        9.93      1.00 o 
   1  -7  10        2.93        2.59      0.86 o 
   2  -7  10        2.05        0.88      0.73 o 
   3  -7  10        1.48       -0.78      1.75 o 
   4  -7  10        4.95        5.95      0.94 o 
  -8  -6  10        0.29        1.17      1.17 o 
  -7  -6  10        0.00        1.56      1.36 o 
  -6  -6  10        0.03       -0.61      0.61 o 
  -5  -6  10       10.56       16.95      1.26 o 
  -4  -6  10       13.09       11.79      1.00 o 
  -3  -6  10        9.25       12.16      0.97 o 
  -2  -6  10       12.47       12.41      0.92 o 
  -1  -6  10        6.86        7.05      0.92 o 
   0  -6  10        0.00        0.57      0.73 o 
   1  -6  10        5.26        2.49      0.65 o 
   2  -6  10        4.91        7.66      0.98 o 
   3  -6  10       16.34       19.02      1.39 o 
   4  -6  10        1.27        1.36      1.12 o 
   5  -6  10        0.02       -0.31      0.73 o 
  -8  -5  10        4.95        2.92      1.36 o 
  -7  -5  10        0.34       -0.97      0.97 o 
  -6  -5  10       47.34       50.34      2.14 o 
  -5  -5  10        0.42       -0.67      0.78 o 
  -4  -5  10        7.30        8.01      0.88 o 
  -3  -5  10       10.16        7.31      1.41 o 
  -2  -5  10        8.12        6.69      0.81 o 
  -1  -5  10       10.64        5.72      0.88 o 
   0  -5  10       50.14       48.07      2.11 o 
   1  -5  10       38.06       40.19      1.46 o 
   2  -5  10        5.94        5.21      0.86 o 
   3  -5  10       35.56       35.00      1.66 o 
   4  -5  10        0.53        0.54      0.75 o 
   5  -5  10        8.92        9.14      1.44 o 
  -9  -4  10        4.62        7.59      1.56 o 
  -8  -4  10        4.00        4.28      1.36 o 
  -7  -4  10        0.18        1.75      1.17 o 
  -6  -4  10        0.19       -0.39      0.50 o 
  -5  -4  10       28.98       29.57      1.54 o 
  -4  -4  10       59.01       58.86      1.85 o 
  -3  -4  10       41.42       37.01      1.34 o 
  -2  -4  10       26.66       21.99      1.08 o 
  -1  -4  10       38.27       29.03      1.24 o 
   0  -4  10      125.19      119.54      3.03 o 
   1  -4  10       17.81       14.65      1.18 o 
   2  -4  10        1.53        0.66      0.64 o 
   3  -4  10        0.70        0.80      0.75 o 
   4  -4  10        0.41        0.39      0.75 o 
   5  -4  10        4.34        5.38      0.87 o 
  -9  -3  10        1.14        0.19      0.97 o 
  -8  -3  10        8.12        7.39      1.56 o 
  -7  -3  10        6.07        7.98      1.56 o 
  -6  -3  10        3.71        5.08      0.68 o 
  -5  -3  10        5.94        8.98      0.80 o 
  -4  -3  10        7.18        7.18      0.69 o 
  -3  -3  10      302.87      279.52      7.53 o 
  -2  -3  10        7.51        6.37      0.90 o 
  -1  -3  10       35.90       31.13      1.24 o 
   0  -3  10        2.94        2.63      1.12 o 
   1  -3  10        2.04        3.67      0.70 o 
   2  -3  10        1.62        2.85      0.75 o 
   3  -3  10        0.45        1.24      1.00 o 
   4  -3  10        3.08        4.12      1.02 o 
   5  -3  10       13.88       10.82      1.11 o 
  -9  -2  10       35.33       35.80      2.72 o 
  -8  -2  10       14.46       18.09      1.95 o 
  -7  -2  10        1.82        0.00      0.97 o 
  -6  -2  10       29.81       31.35      3.02 o 
  -5  -2  10        4.25        4.93      0.68 o 
  -4  -2  10        7.27        6.91      0.77 o 
  -3  -2  10      114.93      116.05      2.98 o 
  -2  -2  10        0.02        0.23      0.54 o 
  -1  -2  10       36.98       41.54      1.45 o 
   0  -2  10        2.73        3.61      0.75 o 
   1  -2  10        4.72        6.08      0.91 o 
   2  -2  10       14.43       17.02      1.35 o 
   3  -2  10       26.77       32.00      2.01 o 
   4  -2  10       19.33       25.93      1.87 o 
   5  -2  10       18.49       22.14      1.85 o 
  -9  -1  10       37.24       33.27      2.53 o 
  -8  -1  10       22.45       28.21      2.33 o 
  -7  -1  10       38.66       38.11      2.10 o 
  -6  -1  10       14.38       15.76      2.14 o 
  -5  -1  10        2.28        2.65      0.97 o 
  -4  -1  10        1.42        1.66      0.55 o 
  -3  -1  10        9.47       10.17      0.88 o 
  -2  -1  10        0.15        0.62      0.59 o 
  -1  -1  10        0.54        1.22      0.57 o 
   0  -1  10        8.96        7.92      0.90 o 
   1  -1  10       59.45       59.27      2.05 o 
   2  -1  10       15.12       16.95      2.14 o 
   3  -1  10       54.89       62.17      2.80 o 
   4  -1  10        1.90        3.47      0.92 o 
  -8   0  10        0.87        3.89      1.75 o 
  -7   0  10       29.82       32.69      2.92 o 
  -6   0  10       22.66       19.07      2.33 o 
  -5   0  10       35.97       36.63      1.95 o 
  -4   0  10        1.81        1.32      0.65 o 
  -3   0  10        9.93       10.80      0.94 o 
  -2   0  10       62.45       60.38      2.28 o 
  -1   0  10        0.06        0.46      0.53 o 
   0   0  10       16.45       21.58      1.25 o 
   1   0  10      144.51      142.46      3.49 o 
   2   0  10        6.00        4.46      1.75 o 
   3   0  10       28.48       31.52      2.05 o 
   4   0  10        0.24        0.17      1.07 o 
  -8   1  10        4.05        2.33      1.56 o 
  -7   1  10       14.32       16.54      2.33 o 
  -6   1  10       30.41       26.85      2.92 o 
  -5   1  10        0.39        0.78      0.65 o 
  -4   1  10       21.50       22.97      1.44 o 
  -3   1  10        1.88        2.43      0.67 o 
  -2   1  10       52.76       56.14      2.00 o 
  -1   1  10        0.50        1.20      0.66 o 
   0   1  10       31.42       28.20      1.48 o 
   1   1  10       82.31       82.28      2.53 o 
   2   1  10        3.16        4.86      1.17 o 
   3   1  10        3.16        6.09      1.26 o 
  -8   2  10       11.28       12.26      2.33 o 
  -7   2  10        0.28       -0.19      1.36 o 
  -6   2  10        8.56       10.70      2.14 o 
  -5   2  10       12.85       12.72      1.75 o 
  -4   2  10        0.03       -0.16      1.17 o 
  -3   2  10      119.00      113.43      4.47 o 
  -2   2  10        7.29        7.29      0.91 o 
  -1   2  10        0.87       -0.79      0.79 o 
   0   2  10       24.44       23.03      2.64 o 
   1   2  10        0.64       -0.77      0.77 o 
   2   2  10       30.64       32.81      2.15 o 
  -7   3  10        5.69        9.14      2.14 o 
  -6   3  10        0.50       -0.19      1.36 o 
  -5   3  10        1.82        1.98      0.88 o 
  -4   3  10        2.82        3.17      1.17 o 
  -3   3  10       44.30       44.68      2.19 o 
  -2   3  10       40.40       40.53      2.72 o 
  -1   3  10        4.99        4.19      1.12 o 
   0   3  10        0.03        0.74      0.73 o 
   1   3  10       14.04       15.74      1.27 o 
  -6   4  10       23.26       24.90      3.11 o 
  -5   4  10       32.48       31.13      1.57 o 
  -4   4  10        4.49        5.32      1.07 o 
  -3   4  10       48.40       43.14      2.23 o 
  -2   4  10        7.41        8.41      1.56 o 
  -1   4  10       43.77       51.13      2.52 o 
  -4  -9  11        0.19       -0.97      1.17 o 
  -3  -9  11       25.52       28.21      2.53 o 
  -2  -9  11       67.66       60.31      3.70 o 
  -1  -9  11       14.37       13.23      1.95 o 
   0  -9  11        3.09        5.82      1.16 o 
   1  -9  11        1.23        0.70      1.65 o 
  -5  -8  11        5.70        8.17      1.56 o 
  -4  -8  11        3.18        4.28      1.36 o 
  -3  -8  11       42.48       46.89      3.11 o 
  -2  -8  11       46.43       40.29      2.92 o 
  -1  -8  11        0.60       -0.19      0.83 o 
   0  -8  11        4.18        3.72      0.91 o 
   1  -8  11        1.90       -1.56      1.75 o 
   2  -8  11        0.47        1.84      1.65 o 
  -6  -7  11        0.05       -0.58      0.65 o 
  -5  -7  11       31.07       41.90      4.28 o 
  -4  -7  11        0.17        0.97      0.97 o 
  -3  -7  11        9.72        8.40      1.22 o 
  -2  -7  11       30.44       28.99      2.33 o 
  -1  -7  11       16.66       19.40      1.37 o 
   0  -7  11        0.08        0.92      0.75 o 
   1  -7  11       49.57       57.90      4.57 o 
   2  -7  11        8.99       10.31      1.40 o 
   3  -7  11        1.27        1.56      2.14 o 
  -7  -6  11        1.23        1.36      1.36 o 
  -6  -6  11       16.31       15.06      1.26 o 
  -5  -6  11        0.19       -0.53      0.75 o 
  -4  -6  11        0.29        0.53      0.75 o 
  -3  -6  11       13.80       16.33      1.65 o 
  -2  -6  11       20.08       19.12      1.75 o 
  -1  -6  11        5.00        6.03      0.94 o 
   0  -6  11       22.06       23.06      1.39 o 
   1  -6  11        3.70        2.22      1.12 o 
   2  -6  11        3.86        2.77      1.12 o 
   3  -6  11        4.00        6.44      1.30 o 
  -7  -5  11        2.46        1.36      1.36 o 
  -6  -5  11        3.51        3.84      0.82 o 
  -5  -5  11       29.28       30.15      1.68 o 
  -4  -5  11        3.37        3.88      0.89 o 
  -3  -5  11        5.18        3.31      0.77 o 
  -2  -5  11        8.39        6.54      0.94 o 
  -1  -5  11        1.69        2.29      0.79 o 
   0  -5  11        1.22        1.43      0.75 o 
   1  -5  11        6.89        8.44      1.30 o 
   2  -5  11        0.14       -0.82      0.97 o 
   3  -5  11        0.05       -0.97      0.97 o 
  -8  -4  11        1.58        2.53      1.36 o 
  -7  -4  11        6.04        6.23      1.56 o 
  -6  -4  11        0.37       -0.39      0.65 o 
  -5  -4  11        9.42        7.99      0.93 o 
  -4  -4  11        8.47        5.50      0.77 o 
  -3  -4  11        7.94        8.73      1.11 o 
  -2  -4  11       15.09       11.69      1.61 o 
  -1  -4  11       25.50       30.02      1.68 o 
   0  -4  11        1.65        1.10      1.50 o 
   1  -4  11        0.04        0.18      0.64 o 
   2  -4  11        0.00       -1.09      1.36 o 
   3  -4  11        0.31       -0.12      0.97 o 
  -8  -3  11        0.33        2.72      1.36 o 
  -7  -3  11       21.94       19.26      2.14 o 
  -6  -3  11       20.47       24.93      1.65 o 
  -5  -3  11       38.95       34.91      1.46 o 
  -4  -3  11        6.83        5.72      0.93 o 
  -3  -3  11        0.02       -0.35      0.59 o 
  -2  -3  11        0.68        0.41      0.61 o 
  -1  -3  11       16.87       15.92      1.16 o 
   0  -3  11        1.89        2.34      0.79 o 
   1  -3  11       23.49       28.20      1.52 o 
   2  -3  11        2.48        2.03      1.12 o 
   3  -3  11        0.42       -1.75      1.75 o 
  -8  -2  11        0.15       -0.97      0.97 o 
  -7  -2  11        8.60        8.17      1.75 o 
  -6  -2  11        1.32        1.47      0.68 o 
  -5  -2  11       10.21        8.52      0.97 o 
  -4  -2  11        0.81       -0.16      0.65 o 
  -3  -2  11       13.77       11.97      1.00 o 
  -2  -2  11       34.82       36.82      1.63 o 
  -1  -2  11        0.26       -0.33      0.63 o 
   0  -2  11        0.74       -0.19      0.63 o 
   1  -2  11       14.70       11.17      1.06 o 
   2  -2  11        2.21        0.90      1.00 o 
   3  -2  11        1.10        0.53      1.02 o 
  -7  -1  11       10.52       10.90      2.14 o 
  -6  -1  11       25.14       23.74      2.72 o 
  -5  -1  11       12.52       10.17      1.00 o 
  -4  -1  11       12.46       11.44      1.46 o 
  -3  -1  11       46.10       48.72      4.57 o 
  -2  -1  11       40.30       42.51      1.77 o 
  -1  -1  11       59.65       59.21      2.65 o 
   0  -1  11       41.78       43.46      1.82 o 
   1  -1  11       29.73       31.84      1.62 o 
   2  -1  11       17.52       20.36      1.82 o 
   3  -1  11       10.29       10.93      1.58 o 
  -7   0  11        0.45       -0.78      1.36 o 
  -6   0  11        1.90        3.50      1.75 o 
  -5   0  11        2.31        2.07      0.82 o 
  -4   0  11        7.81        9.86      1.17 o 
  -3   0  11        4.93        3.26      1.85 o 
  -2   0  11        6.91        5.61      0.91 o 
  -1   0  11       46.39       51.36      4.09 o 
   0   0  11       63.26       65.14      2.23 o 
   1   0  11       22.23       16.01      1.23 o 
   2   0  11        1.89        1.73      1.12 o 
  -7   1  11        1.03       -0.19      1.56 o 
  -6   1  11        0.40        0.00      1.36 o 
  -5   1  11        0.17        0.34      0.88 o 
  -4   1  11        2.63        0.97      1.07 o 
  -3   1  11        2.67        1.70      0.97 o 
  -2   1  11        3.64        3.89      0.97 o 
  -1   1  11        7.07        6.79      1.22 o 
   0   1  11        0.32       -0.45      0.67 o 
   1   1  11       10.00       14.84      1.25 o 
  -6   2  11        3.61        3.50      1.95 o 
  -5   2  11        3.74        1.56      0.70 o 
  -4   2  11        1.44        0.91      0.79 o 
  -3   2  11        0.09       -0.06      0.79 o 
  -2   2  11        0.77        1.42      1.07 o 
  -1   2  11        0.60        0.17      0.93 o 
   0   2  11       10.76        9.20      1.07 o 
  -3   3  11        1.40        1.75      1.75 o 
  -3  -8  12        5.17        6.81      1.56 o 
  -2  -8  12       26.27       22.96      2.53 o 
  -1  -8  12        4.30        5.36      1.24 o 
   0  -8  12        0.01        3.70      1.56 o 
  -5  -7  12       12.32       19.26      1.95 o 
  -4  -7  12        0.02       -0.97      0.97 o 
  -3  -7  12       13.06       15.95      1.95 o 
  -2  -7  12        0.00       -1.17      1.17 o 
  -1  -7  12        0.00       -0.72      0.72 o 
   0  -7  12       17.08       16.62      2.13 o 
   1  -7  12        6.78        2.42      1.18 o 
  -5  -6  12        3.45        4.56      1.08 o 
  -4  -6  12        1.92        3.31      1.36 o 
  -3  -6  12        0.03        0.97      1.17 o 
  -2  -6  12        0.37        0.62      0.97 o 
  -1  -6  12       12.54       10.91      1.16 o 
   0  -6  12        8.88       10.00      1.14 o 
   1  -6  12        1.49        0.03      1.12 o 
  -6  -5  12        0.69        0.15      0.79 o 
  -5  -5  12        4.65        5.21      0.93 o 
  -4  -5  12       10.02       11.48      1.56 o 
  -3  -5  12       16.04       13.18      1.36 o 
  -2  -5  12        1.27       -0.37      0.82 o 
  -1  -5  12        2.45        1.71      0.86 o 
   0  -5  12        1.87        0.65      0.81 o 
   1  -5  12        2.26        1.37      1.12 o 
   2  -5  12        2.98        3.70      1.56 o 
  -6  -4  12        4.78        6.25      0.93 o 
  -5  -4  12        0.50        0.45      0.79 o 
  -4  -4  12       10.85       11.82      1.26 o 
  -3  -4  12        4.64        3.27      1.02 o 
  -2  -4  12       15.43       16.06      1.49 o 
  -1  -4  12       17.23       14.82      1.25 o 
   0  -4  12        3.93        5.82      1.65 o 
   1  -4  12        1.18        2.81      1.08 o 
   2  -4  12       21.85       29.12      2.19 o 
  -6  -3  12        6.41        6.81      0.97 o 
  -5  -3  12        2.40        2.16      0.82 o 
  -4  -3  12       14.57       18.43      1.40 o 
  -3  -3  12        2.89        1.26      0.88 o 
  -2  -3  12        0.07       -0.03      0.89 o 
  -1  -3  12        0.07       -0.49      0.67 o 
   0  -3  12        1.03        1.19      1.23 o 
   1  -3  12        0.25       -0.54      0.70 o 
  -6  -2  12        0.99        1.75      0.70 o 
  -5  -2  12        0.01       -0.68      0.68 o 
  -4  -2  12        0.80        0.31      1.26 o 
  -3  -2  12        0.76        0.85      0.97 o 
  -2  -2  12        0.80        0.21      0.85 o 
  -1  -2  12       52.89       60.50      2.21 o 
   0  -2  12       23.15       19.04      1.39 o 
   1  -2  12        4.45        3.19      0.86 o 
  -6  -1  12        0.49        0.32      1.17 o 
  -5  -1  12        5.39        5.16      0.85 o 
  -4  -1  12       14.97       15.93      1.44 o 
  -3  -1  12        0.09        0.04      0.82 o 
  -2  -1  12        2.43        1.86      0.93 o 
  -1  -1  12        0.68       -0.56      0.93 o 
   0  -1  12       50.34       50.92      2.21 o 
  -5   0  12        0.09       -0.68      0.68 o 
  -4   0  12        3.32        3.75      0.97 o 
  -3   0  12        6.17        4.99      1.12 o 
  -2   0  12        7.30       10.61      1.36 o 
  -1   0  12        5.13        3.90      1.12 o 
  -3  -4  13       23.29       22.96      2.92 o 
                                                 
